# Supplementary material for: An interaction mechanism for the maintenance of fission–fusion dynamics under different individual densities
Source: PeerJ. 2020 May 14;8:e8974. doi: 10.7717/peerj.8974 (PMC7231501; doi:10.7717/peerj.8974)
Supplement: Table S1 [file peerj-08-8974-s002.zip]

Archive with 1 entries (1 files):
- Mexico_raw_data.xlsx
