# Supplementary material for: An interaction mechanism for the maintenance of fission–fusion dynamics under different individual densities
Source: PeerJ. 2020 May 14;8:e8974. doi: 10.7717/peerj.8974 (PMC7231501; doi:10.7717/peerj.8974)
Supplement: Table S1 [file peerj-08-8974-s002.zip › Mexico_raw_data.xlsx]

## Sheet: Surface IDs
Surface_Day1_12A					Surface_Day2
EthoVision Tag	Fish Tag	Length (mm)	Sex		EthoVision Tag	Fish Tag	Length (mm)	Sex
1	F1	40.759	female		1	F3	46.8	female
2	M3	26.589	male		2	F6	47.1	female
3	M6	40.167	male		3	M3	31.2	male
4	M5	32.533	male		4	F2	46.2	female
5	F2	36.499	female		5	M4	30.8	male
6	F3	42.198	female		6	F4	50.8	female
7	F5	40.159	female		7	F5	41.7	female
8	F4	43.168	female		8	M6	34.7	male
9	M4	34.723	male		9	F1	43.4	female
10	F6	41.068	female		10	M1	28.5	male
11	M2	26.302	male		11	M2	37.4	male
12	M1	28.281	male		12	M5	33.6	male
Surface_Day1_12B					Surface_Day2_12B
EthoVision Tag	Fish Tag	Length (mm)	Sex		EthoVision Tag	Fish Tag	Length (mm)	Sex
1	F1	40.759	female		1	F5	41.7	female
2	M3	26.589	male		2	F6	47.1	female
3	M6	40.167	male		3	M2	37.4	male
4	M5	32.533	male		4	F3	46.8	female
5	F2	36.499	female		5	F1	43.4	female
6	F3	42.198	female		6	F2	46.2	female
7	F5	40.159	female		7	M4	30.8	male
8	F4	43.168	female		8	M1	28.5	male
9	M4	34.723	male		9	M6	34.7	male
10	F6	41.068	female		10	F4	50.8	female
11	M2	26.302	male		11	M3	31.2	male
12	M1	28.281	male		12	M5	33.6	male
Surface_Day1_6					Surface_Day2_6
EthoVision Tag	Fish Tag	Length (mm)	Sex		EthoVision Tag	Fish Tag	Length (mm)	Sex
1	F4	43.168	female		1	M4	30.8	male
2	F3	42.198	female		2	M3	31.2	male
3	M6	40.167	male		3	M1	28.5	male
4	M2	26.302	male		4	F1	43.4	female
5	M4	34.723	male		5	F6	47.1	female
6	F5	40.159	female		6	F4	50.8	female

## Sheet: Cave IDs
Cave_day_3_12a					Cave_day_4_12a					Cave_day_5_12a
EthoVision Tag	Fish Tag	Length (mm)	sex		EthoVision Tag	Fish Tag	Length (mm)	sex		EthoVision Tag	Fish Tag	Length (mm)	sex
1	M3	33	male		1	F6	42.369	female		1	M1	31.9	male
2	F6	39	female		2	M6	28.848	male		2	F2	41.7	female
3	M5	29	male		3	M2	28.121	male		3	F5	38.3	female
4	F2	55	female		4	F4	38.679	female		4	F6	44.7	female
5	M1	33	male		5	M5	34.667	male		5	F3	40.3	female
6	M6	31	male		6	M3	31.607	male		6	M5	30.4	male
7	F3	39	female		7	F1	48.473	female		7	M2	30.1	male
8	F4	43	female		8	F5	42.094	female		8	M4	33.3	male
9	F1	48	female		9	F3	39.58	female		9	F1	40.9	female
10	M2	32	male		10	F2	38.854	female		10	F4	41.4	female
11	F5	41	female		11	M4	29.854	male		11	M3	30.8	male
12	M4	37	male		12	M1	30.772	male		12	M6	34.4	male
Cave_day_3_12b
EthoVision Tag	Fish Tag	Length (mm)	sex		Cave_day_4_12b					Cave_day_5_12b
1	F3	39	female		EthoVision Tag	Fish Tag	Length (mm)	sex		EthoVision Tag	Fish Tag	Length (mm)	sex
2	M2	32	male		1	F6	42.369	female		1	F2	41.7	female
3	F1	48	female		2	M6	28.848	male		2	F6	44.7	female
4	M3	33	male		3	M2	28.121	male		3	M3	30.8	male
5	M1	33	male		4	F4	38.679	female		4	F3	40.3	female
6	F2	55	female		5	M5	34.667	male		5	F5	38.3	female
7	M6	31	male		6	M3	31.607	male		6	M2	30.1	male
8	F5	41	female		7	F1	48.473	female		7	M5	30.4	male
9	F6	39	female		8	F5	42.094	female		8	M6	34.4	male
10	M4	37	male		9	F3	39.58	female		9	M1	31.9	male
11	F4	43	female		10	F2	38.854	female		10	F1	40.9	female
12	M5	29	male		11	M4	29.854	male		11	M4	33.3	male
					12	M1	30.772	male		12	F4	41.4	female
Cave_day_3_6
EthoVision Tag	Fish Tag	Length (mm)	sex		Cave_day_4_6					Cave_day_5_6
1	F2	55	female		EthoVision Tag	Fish Tag	Length (mm)	sex		EthoVision Tag	Fish Tag	Length (mm)	sex
2	F4	43	female		1	M6	28.848	male		1	F3	40.3	female
3	M6	31	male		2	M4	29.854	male		2	F4	41.4	female
4	F6	39	female		3	M1	30.772	male		3	F1	40.9	female
5	M4	37	male		4	F1	48.473	female		4	M3	30.8	male
6	M5	29	male		5	F6	42.369	female		5	M4	33.3	male
					6	F2	38.854	female		6	M1	31.9	male

## Sheet: Surface day1 G12a
Surface day1 G12a
Recording time	X center	Y center	X center	Y center	X center	Y center	X center	Y center	X center	Y center	X center	Y center	X center	Y center	X center	Y center	X center	Y center	X center	Y center	X center	Y center	X center	Y center
(s)	(cm)	(cm)	(cm)	(cm)	(cm)	(cm)	(cm)	(cm)	(cm)	(cm)	(cm)	(cm)	(cm)	(cm)	(cm)	(cm)	(cm)	(cm)	(cm)	(cm)	(cm)	(cm)	(cm)	(cm)
0	44.6383	44.3603	33.1313	27.2388	30.9077	23.5143	34.1875	35.4104	28.0171	25.0708	28.9065	28.1838	35.9107	26.4605	36.6334	27.7391	23.8478	21.4019	32.9645	36.689	32.4086	33.298	22.1802	31.5192
0.199	44.6452	44.3325	33.4648	27.3917	30.6853	23.014	33.5899	35.2298	27.9985	25.0986	29.0177	28.295	35.9227	26.4764	36.6779	27.7725	23.8478	20.9572	32.1677	36.5778	33.1869	33.3814	22.3469	31.7971
0.399	44.6522	44.3047	33.7983	27.5445	30.6742	23.0103	32.9923	35.0491	27.98	25.1264	29.0177	28.4618	35.9346	26.4923	36.7223	27.8058	24.1258	20.5681	31.3709	36.4666	33.9651	33.4648	22.5137	32.0751
0.599	44.6591	44.2769	34.1319	27.6974	30.6631	23.0066	32.3947	34.8684	27.9615	25.1542	28.7953	29.0316	35.9465	26.5082	36.7668	27.8392	24.7373	20.6634	30.5742	36.3555	34.6878	33.7428	22.5415	32.1585
0.799	44.6661	44.2492	34.4654	27.8503	30.652	23.0029	31.7971	34.6878	27.9429	25.182	29.0733	28.295	35.9584	26.5241	36.8113	27.8725	25.0152	20.8063	29.8515	36.4388	35.4104	34.0207	22.5693	32.2418
0.999	44.673	44.2214	34.5253	27.9016	30.6409	22.9992	30.6853	34.3403	27.9244	25.2098	29.0547	28.3135	35.9703	26.54	36.8558	27.9059	25.2932	20.9493	29.1288	36.5222	35.4521	33.979	22.5971	32.3252
1.199	44.68	44.1936	34.5852	27.9529	30.6298	22.9955	29.5736	33.9929	27.9059	25.2376	29.0362	28.3321	35.9822	26.5558	36.9002	27.9392	25.5711	21.0922	29.1137	36.5829	35.4938	33.9373	22.6249	32.4086
1.399	44.6869	44.1658	34.645	28.0042	30.6186	22.9918	28.4618	33.6455	27.8873	25.2654	29.0177	28.3506	35.9941	26.5717	36.9447	27.9726	25.8491	21.2351	29.0985	36.6435	35.5355	33.8956	22.699	32.7421
1.599	44.6939	44.138	34.7049	28.0555	30.6075	22.9881	27.35	33.298	27.8688	25.2932	28.9991	28.3691	36.006	26.5876	36.9892	28.0059	26.0885	21.0427	29.0834	36.7042	35.5772	33.8539	22.7731	33.0757
1.799	44.7495	44.1491	34.7647	28.1068	30.5964	22.9844	27.3537	33.2906	27.8503	25.321	28.9806	28.3876	36.018	26.6035	37.0337	28.0393	26.328	20.8503	29.0682	36.7648	35.7996	33.8539	22.8472	33.4092
1.999	44.805	44.1602	34.8246	28.1582	30.5853	22.9807	27.3574	33.2832	27.8318	25.3488	28.9621	28.4062	36.0299	26.6194	37.0781	28.0726	26.5675	20.6579	29.053	36.8254	36.0219	33.8539	23.0047	33.6872
2.199	44.8606	44.1713	34.8845	28.2095	30.5742	22.9769	27.3611	33.2758	27.8132	25.3766	28.9435	28.4247	36.0418	26.6353	37.1226	28.106	26.8069	20.4654	29.0379	36.8861	36.2443	33.8539	23.1622	33.9651
2.399	44.9162	44.1824	34.9443	28.2608	30.563	22.9732	27.3648	33.2684	27.7947	25.4044	28.925	28.4432	36.0537	26.6511	37.1671	28.1393	27.0464	20.273	29.0227	36.9467	36.4666	33.8539	23.3197	34.2431
2.599	44.9718	44.1936	35.0042	28.3121	30.5519	22.9695	27.3685	33.261	27.7762	25.4321	28.9065	28.4618	36.0656	26.667	37.2115	28.1727	27.2858	20.0806	29.0076	37.0074	36.7446	33.9651	23.4773	34.521
2.799	45.2299	44.273	35.0641	28.3634	30.5408	22.9658	27.3722	33.2536	27.7576	25.4599	29.101	28.5938	36.0775	26.6829	37.256	28.2061	27.5253	19.8882	28.9924	37.068	37.0225	34.0763	23.6348	34.799
2.999	45.488	44.3524	35.1239	28.4147	30.5297	22.9621	27.3759	33.2462	27.7391	25.4877	29.2956	28.7258	36.2888	26.6607	37.3005	28.2394	27.7648	19.6957	28.9772	37.1287	37.3005	34.1875	23.7923	35.0769
3.199	45.7461	44.4318	35.1838	28.466	30.5186	22.9584	27.3796	33.2387	27.7206	25.5155	29.4902	28.8578	36.5	26.6384	37.345	28.2728	28.0042	19.5033	28.9621	37.1893	37.5784	34.2987	24.1397	35.3549
3.399	46.0042	44.5112	35.2437	28.5174	30.5186	22.9965	27.3833	33.2313	27.702	25.5433	29.6847	28.9899	36.7112	26.6162	37.3894	28.3061	28.2437	19.3109	29.101	37.1893	37.9231	34.4321	24.4871	35.6328
3.599	46.2623	44.5906	35.3271	28.8648	30.5186	23.0345	27.387	33.2239	27.6835	25.5711	29.8793	29.1219	36.9225	26.594	37.4339	28.3395	28.4831	19.1185	29.24	37.1893	38.2677	34.5655	24.8346	35.9107
3.799	46.5204	44.67	35.4104	29.2122	30.5186	23.0725	27.3907	33.2165	27.7502	25.5822	30.0739	29.2539	37.1337	26.5717	37.4784	28.3728	28.7226	18.926	29.379	37.1893	38.6124	34.6989	25.182	36.1887
3.999	46.7785	44.7495	35.4938	29.5597	30.5186	23.1106	27.3945	33.2091	27.8169	25.5934	30.2684	29.3859	37.3931	26.5254	37.5228	28.4062	28.9621	18.7336	29.518	37.1893	38.957	34.8323	25.6406	36.3416
4.199	47.0366	44.8289	35.5772	29.9071	30.5186	23.1486	27.3982	33.2017	27.8836	25.6045	30.463	29.518	37.6525	26.4791	37.8425	28.4618	29.3975	18.5113	29.5143	37.1671	39.3017	34.9657	26.0992	36.4944
4.399	47.2947	44.9083	35.7069	30.2406	30.5186	23.1866	27.4019	33.1943	27.9503	25.6156	30.4692	29.5365	37.912	26.4328	38.1621	28.5174	29.833	18.2889	29.5106	37.1448	39.802	35.2622	26.5578	36.6473
4.599	47.5528	44.9877	35.8366	30.5742	30.5186	23.2247	27.4056	33.1869	28.0171	25.6267	30.4753	29.555	38.1714	26.3864	38.4818	28.5729	30.2684	18.0666	29.5068	37.1226	40.3023	35.5587	27.0164	36.8002
4.799	47.8108	45.0671	35.9663	30.9077	30.5186	23.2627	27.2547	33.1154	28.0405	25.6589	30.4815	29.5736	38.4308	26.3401	38.8014	28.6285	30.7039	17.8442	29.5031	37.1004	40.8026	35.8552	27.0025	37.1754
4.999	48.0689	45.1465	36.096	31.2412	30.5186	23.3007	27.1038	33.0439	28.0639	25.6911	30.4877	29.5921	38.6902	26.2938	38.8848	28.5359	31.1393	17.6218	29.4994	37.0781	40.8489	35.8922	26.9886	37.5506
5.199	48.327	45.2259	36.2258	31.5748	30.5186	23.3388	26.9529	32.9724	28.0873	25.7233	30.4939	29.6106	38.7061	26.1826	38.9682	28.4432	31.5748	17.3995	29.4957	37.0559	40.8953	35.9293	26.9748	37.9259
5.399	48.5851	45.3054	36.3555	31.9083	30.5186	23.3768	26.802	32.901	28.1107	25.7554	30.5	29.6291	38.722	26.0714	39.0515	28.3506	31.7601	17.0381	29.492	37.0337	40.9416	35.9663	26.9609	38.3011
5.599	48.7074	45.2609	36.3757	31.9033	30.5186	23.4148	26.6511	32.8295	28.1341	25.7876	30.5062	29.6477	38.7379	25.9602	39.1349	28.2579	31.9454	16.6768	29.4883	37.0114	40.9879	36.0034	26.9794	38.3196
5.799	48.8297	45.2164	36.3959	31.8982	30.5186	23.4529	26.5003	32.758	28.1575	25.8198	30.5124	29.6662	38.7537	25.8491	39.2183	28.1653	32.1307	16.3155	29.4846	36.9892	41.0342	36.0405	26.9979	38.3381
5.999	48.952	45.1719	36.4161	31.8931	30.5186	23.4909	26.3494	32.6866	28.1809	25.852	30.5186	29.6847	38.7696	25.7379	39.3017	28.0726	32.316	15.9542	29.4809	36.9669	41.0806	36.0775	27.0164	38.3567
6.199	49.0743	45.1275	36.4363	31.8881	30.5186	23.5289	26.1085	32.4642	28.2043	25.8842	30.5	29.6539	38.7855	25.6267	39.1905	28.0541	32.5013	15.5928	29.4772	36.9447	41.1269	36.1146	27.035	38.3752
6.399	49.1966	45.083	36.4565	31.883	30.5186	23.567	25.8676	32.2418	28.2277	25.9164	30.4815	29.623	38.8014	25.5155	39.0793	28.0356	32.6866	15.2315	29.4735	36.9225	41.1732	36.1516	27.0535	38.3937
6.599	49.0854	45.0089	36.4767	31.878	30.5186	23.605	25.6267	32.0195	28.2511	25.9485	30.463	29.5921	38.789	25.5094	38.9682	28.0171	32.8533	15.3427	29.4698	36.9002	41.2195	36.1887	27.072	38.4123
6.799	48.9743	44.9348	36.497	31.8729	30.5186	23.643	24.9525	32.048	28.2745	25.9807	30.4445	29.5612	38.7767	25.5032	38.9985	28.0625	32.6866	14.8424	29.4661	36.878	41.2659	36.2258	27.0498	38.4123
6.999	48.8631	44.8606	36.5172	31.8679	30.5186	23.6811	24.2783	32.0765	28.2979	26.0129	30.4259	29.5303	38.7643	25.497	39.0288	28.108	33.8539	13.1524	29.4624	36.8558	41.3122	36.2628	27.0276	38.4123
7.199	48.9187	44.6568	36.5374	31.8628	30.5241	23.6978	23.6041	32.105	28.3213	26.0451	30.4074	29.4994	38.752	25.4908	39.0591	28.1535	35.0213	11.4625	29.4438	36.6519	41.3585	36.2999	27.0053	38.4123
7.399	48.9743	44.453	36.5576	31.8578	30.5297	23.7144	22.9299	32.1335	28.3447	26.0773	30.3889	29.4686	38.7396	25.4846	39.0894	28.199	36.1887	9.77261	29.4253	36.4481	41.3267	36.2999	26.9831	38.4123
7.599	49.0298	44.2492	36.5778	31.8527	30.5353	23.7311	22.2557	32.162	28.3681	26.1095	30.3703	29.4377	38.7273	25.4785	39.1198	28.2445	37.3561	8.0827	29.4068	36.2443	41.295	36.2999	26.9609	38.4123
7.799	49.104	44.3233	36.5992	31.8698	30.5408	23.7478	21.5815	32.1905	28.3915	26.1416	30.3518	29.4068	38.7149	25.4723	39.1501	28.2899	38.5234	6.39278	29.3883	36.0405	41.2632	36.2999	26.9767	38.3964
7.999	49.1781	44.3974	36.6206	31.8869	30.5464	23.7645	21.5045	32.2205	28.415	26.1738	30.5686	29.4624	38.7026	25.4661	39.1804	28.3354	41.6087	5.7535	29.3697	35.8366	41.2314	36.2999	26.9926	38.3805
8.199	49.2522	44.4715	36.642	31.904	30.5519	23.7811	21.4276	32.2504	28.4384	26.206	30.7854	29.518	38.6902	25.4599	39.2107	28.3809	44.6939	5.11422	29.3512	35.6328	41.1997	36.2999	27.0085	38.3646
8.399	49.28	44.5086	36.6633	31.9211	30.5575	23.7978	21.3506	32.2803	28.4618	26.2382	31.0022	29.5736	38.6774	25.4856	39.2411	28.4264	45.6111	5.11422	29.4012	35.6272	41.1679	36.2999	27.0244	38.3487
8.599	49.3078	44.5456	36.6847	31.9382	30.563	23.8145	21.2736	32.3103	28.4722	26.2347	31.219	29.6291	38.6646	25.5113	39.2714	28.4719	46.5283	5.11422	29.4513	35.6217	41.1361	36.2999	27.0403	38.3329
8.799	49.3356	44.5827	36.7061	31.9553	30.5686	23.8312	21.1967	32.3402	28.4826	26.2312	31.4358	29.6847	38.6517	25.5369	39.3017	28.5174	47.4455	5.11422	29.5013	35.6161	41.1153	36.2651	27.0561	38.317
8.999	49.3634	44.6197	36.7275	31.9725	30.5742	23.8478	21.1197	32.3701	28.493	26.2278	31.6526	29.7403	38.6389	25.5626	39.2815	28.5123	48.3628	5.11422	29.5513	35.6106	41.0945	36.2304	27.072	38.3011
9.199	49.3912	44.6568	36.7489	31.9896	31.2042	23.1993	21.0427	32.4001	28.5035	26.2243	31.8694	29.7959	38.6261	25.5882	39.2613	28.5072	48.3787	5.24923	29.6013	35.605	41.0736	36.1956	27.0879	38.3329
9.399	49.419	44.6939	36.7702	32.0067	31.8342	22.5508	20.9658	32.43	28.5139	26.2208	32.0862	29.8515	38.6132	25.6139	39.2411	28.5022	48.3945	5.38423	29.6514	35.5994	41.0528	36.1609	27.1038	38.3646
9.599	49.4468	44.6869	36.7916	32.0238	32.4642	21.9022	20.8888	32.4599	28.5243	26.2173	32.303	29.9071	38.6004	25.6395	39.2208	28.4971	48.4104	5.51923	29.7014	35.5939	41.0319	36.1262	27.1197	38.3964
9.799	49.4746	44.68	36.813	32.0409	32.3044	21.8814	20.8118	32.4899	28.5347	26.2139	32.5198	29.9627	38.5876	25.6652	39.2006	28.4921	48.4263	5.65423	29.7514	35.5883	41.0111	36.0914	27.1356	38.4282
9.999	49.5024	44.673	36.8344	32.058	32.1446	21.8605	20.7348	32.5198	28.5452	26.2104	32.5976	30.274	38.5748	25.6908	39.1804	28.487	48.4422	5.78924	29.8015	35.5828	40.9902	36.0567	27.1514	38.4599
10.199	49.5301	44.6661	36.8558	32.0751	31.9847	21.8397	20.4569	32.8533	28.5556	26.2069	32.6754	30.5853	38.5619	25.7165	39.1602	28.482	48.4581	5.92424	29.8515	35.5772	40.9694	36.0219	27.1673	38.4917
10.399	49.5579	44.6591	36.9225	32.1974	31.8249	21.8188	20.1789	33.1869	28.566	26.2034	32.7533	30.8966	38.5491	25.7422	39.14	28.4769	48.4739	6.05924	29.8674	35.4819	40.9773	35.9425	27.1832	38.5234
10.599	49.5857	44.6522	36.9892	32.3197	31.6651	21.798	20.3053	33.2172	28.5764	26.2	32.8311	31.2079	38.5363	25.7678	39.1198	28.4719	48.5184	6.27048	29.8833	35.3866	40.9853	35.8631	27.2499	38.5902
10.799	49.6135	44.6452	37.0559	32.442	31.5053	21.7771	20.4316	33.2475	28.5868	26.1965	32.9089	31.5192	38.5234	25.7935	39.0996	28.4668	48.5629	6.48172	29.8991	35.2913	40.9932	35.7837	27.3166	38.6569
10.999	49.6413	44.6383	37.1226	32.5643	31.3455	21.7563	20.558	33.2778	28.5973	26.193	33.2107	31.821	38.6694	25.7935	39.0793	28.4618	48.6074	6.69296	29.915	35.196	41.0011	35.7043	27.3833	38.7236
11.199	49.6089	44.8004	37.1893	32.6866	31.1856	21.7355	20.6843	33.3082	28.6077	26.1896	33.5125	32.1227	38.8153	25.7935	39.1217	28.4909	48.6518	6.9042	29.9309	35.1007	41.0091	35.6249	27.45	38.7903
11.399	49.5765	44.9626	37.5784	32.9506	31.1301	21.7424	20.8106	33.3385	28.6181	26.1861	33.8142	32.4245	38.9612	25.7935	39.164	28.52	48.6963	7.11544	29.9468	35.0054	41.017	35.5454	27.5167	38.857
11.599	49.544	45.1247	37.9676	33.2147	31.0745	21.7493	20.937	33.3688	28.6285	26.1826	34.116	32.7263	39.1071	25.7935	39.2064	28.5491	49.0219	7.44104	29.9627	34.9101	41.025	35.466	28.1282	39.1349
11.799	49.5116	45.2868	38.3567	33.4787	31.0189	21.7563	21.0633	33.3991	28.5729	26.1618	34.4178	33.028	39.2531	25.7935	39.2488	28.5782	49.3475	7.76663	29.9164	35.0213	40.2745	34.521	28.7397	39.4129
11.999	49.4792	45.449	38.7458	33.7428	30.9633	21.7632	21.1897	33.4294	28.5174	26.1409	34.7195	33.3298	39.399	25.7935	39.2911	28.6074	49.6731	8.09223	29.87	35.1325	39.5241	33.576	29.3512	39.6908
12.199	49.4468	45.6111	39.1349	34.0068	30.9077	21.7702	21.1568	33.3915	28.4618	26.1201	35.0213	33.6316	39.5449	25.7935	39.3335	28.6365	49.9987	8.41782	29.8237	35.2437	39.4685	33.4092	29.9905	39.8993
12.399	49.4143	45.7732	39.5241	34.2709	30.8521	21.7771	21.124	33.3536	28.4062	26.0992	35.1563	33.5839	39.6908	25.7935	39.3758	28.6656	50.3243	8.74342	29.7774	35.3549	39.5657	32.8116	30.6298	40.1077
12.599	49.3819	45.9354	39.9132	34.5349	30.7965	21.7841	20.9016	33.298	28.3506	26.0784	35.2913	33.5363	39.7067	25.8173	39.4182	28.6947	50.6499	9.06901	29.7311	35.466	39.663	32.2141	31.269	40.3162
12.799	49.3495	46.0975	40.3023	34.799	30.7409	21.791	21.0128	33.4648	28.295	26.0575	35.4263	33.4886	39.7226	25.8411	39.4605	28.7238	50.9755	9.39461	29.6847	35.5772	39.7603	31.6165	31.9083	40.5247
12.999	49.3171	46.2596	40.4413	34.9157	30.7131	21.8536	20.846	33.4648	28.2394	26.0367	35.5613	33.441	39.7385	25.8649	39.5029	28.7529	51.2256	9.20931	29.71	35.5823	39.8576	31.0189	32.2974	40.4876
13.199	49.2846	46.4218	40.5803	35.0324	30.6853	21.9161	20.6793	33.6872	28.1838	26.0158	35.6963	33.3933	39.7544	25.8888	39.5452	28.7821	51.4758	9.02401	29.7353	35.5873	40.0614	30.7595	32.6866	40.4505
13.399	49.2522	46.5839	40.7192	35.1492	30.6575	21.9787	21.1981	34.1875	28.1798	26.0198	35.8313	33.3457	39.7702	25.9126	39.5876	28.8112	51.7259	8.83871	29.7605	35.5924	40.2652	30.5	33.0757	40.4135
13.599	49.0947	46.5376	40.8582	35.2659	30.6298	22.0412	21.1054	34.3542	28.1759	26.0238	35.9663	33.298	39.7861	25.9364	39.6299	28.8403	51.9761	8.65341	29.7858	35.5974	40.4691	30.2406	33.5111	40.4969
13.799	48.9372	46.4913	40.9972	35.3826	30.602	22.1037	21.0128	34.521	28.1719	26.0277	35.883	33.0201	39.802	25.9602	39.6723	28.8694	52.2262	8.46812	29.8111	35.6025	40.5525	30.1017	33.9466	40.5803
13.999	48.7797	46.4449	41.1361	35.4994	30.5742	22.1663	22.0319	34.7619	28.1679	26.0317	35.7996	32.7421	39.9549	25.9047	39.7146	28.8985	52.4764	8.28282	29.8363	35.6075	40.6358	29.9627	34.382	40.6636
14.199	48.6222	46.3986	41.2751	35.6161	30.5464	22.2288	23.0511	35.0028	28.164	26.0357	35.7162	32.4642	40.1077	25.8491	39.757	28.9277	53.2546	7.03206	29.8616	35.6126	40.7192	29.8237	34.8175	40.747
14.399	48.4647	46.3523	41.4141	35.7329	30.5186	22.2913	24.0702	35.2437	28.16	26.0397	35.6328	32.1863	40.2606	25.7935	39.7994	28.9568	54.0329	5.7813	29.8869	35.6176	40.8026	29.6847	35.2529	40.8304
14.599	48.3072	46.306	41.5531	35.8496	30.3756	22.2199	24.337	34.9657	28.156	26.0436	35.5494	31.9083	40.4135	25.7379	39.8417	28.9859	54.8111	4.53054	29.9121	35.6227	40.886	29.5458	35.6884	40.9138
14.799	48.1196	45.9863	41.692	35.9663	30.2327	22.1484	24.6039	34.6878	28.1521	26.0476	35.466	31.6304	40.3116	25.5063	39.8841	29.015	55.5894	3.27977	29.9374	35.6277	40.9694	29.4068	36.2443	40.9138
14.999	47.932	45.6667	41.7268	36.015	30.0897	22.0769	24.8707	34.4098	28.1481	26.0516	35.277	31.5081	40.2097	25.2746	39.9264	29.0441	55.5616	1.94563	29.9627	35.6328	41.0528	29.2678	36.8002	40.9138
15.199	47.7443	45.347	41.7615	36.0636	29.9468	22.0055	25.1375	34.1319	28.1441	26.0555	35.088	31.3858	40.1077	25.043	39.9688	29.0733	55.5338	0.611483	29.7959	35.4475	41.1361	29.1288	37.3561	40.9138
15.399	47.5567	45.0274	41.7963	36.1123	29.8039	21.934	25.4044	33.8539	28.1401	26.0595	34.899	31.2635	40.0058	24.8114	40.1355	28.8842	55.4535	0.506481	29.6291	35.2622	41.6365	28.7953	37.912	40.9138
15.599	47.3691	44.7078	41.831	36.1609	29.6609	21.8625	25.6082	33.7057	28.1362	26.0635	34.71	31.1412	39.9039	24.5798	40.3023	28.6952	55.3732	0.401479	29.4624	35.0769	42.1368	28.4618	38.4679	40.9138
15.799	47.1815	44.3881	41.8658	36.2095	29.518	21.791	25.812	33.5575	28.1322	26.0675	34.521	31.0189	39.802	24.3482	40.4691	28.5062	55.2929	0.296477	29.6069	34.6655	42.285	28.1468	38.4996	40.9058
15.999	46.9939	44.0685	41.9005	36.2582	29.3605	21.7355	26.0158	33.4092	28.1282	26.0714	34.2616	31.0003	39.4221	24.1721	40.6358	28.3172	55.2126	0.191475	29.7514	34.2542	42.4332	27.8318	38.5314	40.8979
16.199	46.8063	43.7488	41.9352	36.3068	29.203	21.6799	26.2197	33.261	28.2156	26.0317	34.0022	30.9818	39.0423	23.9961	40.8026	28.1282	55.1323	0.0864724	29.896	33.8428	42.5815	27.5167	38.5632	40.89
16.399	46.4588	43.4362	41.97	36.3555	29.0455	21.6243	26.4235	33.1127	28.3029	25.992	33.7428	30.9633	38.6624	23.8201	40.6822	27.7947	55.052	-0.0185298	30.0405	33.4315	42.7297	27.2017	38.5949	40.882
16.599	46.1114	43.1235	41.97	36.4055	28.888	21.5687	26.6273	32.9645	28.3903	25.9523	33.4833	30.9448	38.2826	23.644	40.5617	27.4612	54.9717	-0.123532	30.185	33.0201	42.8779	26.8867	38.6267	40.8741
16.799	45.764	42.8108	41.97	36.4555	28.7304	21.5131	26.8806	32.9892	28.4776	25.9126	33.2239	30.9262	37.9027	23.468	40.4413	27.1276	54.8914	-0.228534	30.2517	32.6199	43.0262	26.5717	38.6584	40.8661
16.999	45.4165	42.4981	41.97	36.5056	28.5729	21.4575	27.1338	33.0139	28.565	25.8729	32.9645	30.9077	37.5228	23.292	40.3208	26.7941	54.8111	-0.333536	30.3185	32.2196	43.3153	26.3049	38.6902	40.8582
17.199	45.0691	42.1854	41.97	36.5556	28.5253	21.1557	27.387	33.0386	28.6524	25.8332	33.3073	30.8428	37.0337	23.4921	40.2004	26.4605	54.4776	-0.277947	30.3852	31.8194	43.6043	26.0381	39.046	40.9471
17.399	44.7217	41.8727	41.97	36.6056	28.4776	20.854	27.6403	33.0633	28.7397	25.7935	33.6501	30.778	36.5445	23.6922	40.0799	26.127	54.1441	-0.222358	30.4519	31.4191	43.8934	25.7712	39.4018	41.0361
17.599	44.3742	41.56	41.97	36.6556	28.43	20.5522	27.8935	33.088	28.8271	25.7538	33.9929	30.7131	36.0553	23.8923	40.0244	26.0158	53.8439	-0.177886	30.5186	31.0189	44.1824	25.5044	39.7575	41.125
17.799	44.0268	41.2473	41.97	36.7057	28.3824	20.2504	28.1468	33.1127	28.9144	25.7141	34.3357	30.6483	35.5661	24.0924	39.9688	25.9047	53.5437	-0.133415	30.7076	30.8966	44.4715	25.2376	40.1133	41.214
17.999	43.735	41.2473	41.97	36.7557	28.3347	19.9486	28.4	33.1375	29.0018	25.6744	34.6785	30.5834	35.0769	24.2926	39.9271	25.8769	53.2435	-0.088943	30.8966	30.7743	44.4159	25.2191	40.4691	41.3029
18.199	43.4431	41.2473	41.97	36.8057	28.2871	19.6469	28.6532	33.1622	29.0891	25.6346	35.0213	30.5186	35.0769	24.9967	39.8854	25.8491	52.9433	-0.0444715	31.0856	30.652	44.3603	25.2005	40.4135	41.3029
18.399	43.1513	41.2473	41.97	36.8558	28.2394	19.3451	28.9065	33.1869	29.1765	25.5949	35.2807	30.5186	35.0769	25.7008	39.8437	25.8213	52.6432	0	31.2746	30.5297	44.3047	25.182	40.3579	41.3029
18.599	42.8594	41.2473	41.9144	36.8558	28.2748	19.3401	29.7292	33.5093	29.2638	25.5552	35.5401	30.5186	35.0769	26.405	39.802	25.7935	52.4208	0.166768	31.4636	30.4074	44.6661	25.4599	40.3023	41.3029
18.799	42.7853	41.1361	42.1923	37.2449	28.3102	19.335	30.5519	33.8317	29.3512	25.5155	35.7996	30.5186	35.1116	26.676	39.6414	25.7194	52.1508	1.95357	31.6637	30.1406	45.0274	25.7379	41.3029	41.8217
18.999	42.7112	41.025	42.7482	37.4117	28.3455	19.3299	31.3747	34.1541	29.3401	25.4266	36.059	30.5186	35.1464	26.947	39.4808	25.6452	51.8808	3.74037	31.8638	29.8737	45.0385	25.5489	42.3035	42.3406
19.199	42.6371	40.9138	42.9484	37.4784	28.3809	19.3249	32.1974	34.4765	29.329	25.3376	36.3184	30.5186	35.1811	27.218	39.3202	25.5711	51.6108	5.52717	32.064	29.6069	45.0496	25.3599	43.3041	42.8594
19.399	42.5629	40.8026	43.1485	37.5451	28.4163	19.3198	33.0201	34.799	29.3178	25.2487	36.5778	30.5186	35.2159	27.489	39.1596	25.497	51.3408	7.31398	32.2641	29.3401	45.0608	25.1709	43.7211	43.0262
19.599	42.4888	40.6914	43.3486	37.6118	28.4517	19.3148	34.0578	34.484	29.3067	25.1598	36.6519	30.4753	35.2506	27.76	38.999	25.4229	51.0708	9.10078	32.4642	29.0733	45.0719	24.9819	44.138	43.193
19.799	42.4147	40.5803	43.5487	37.6785	28.487	19.3097	35.0954	34.1689	29.2956	25.0708	36.7261	30.4321	35.2854	28.0309	38.8385	25.3488	50.8008	10.8876	32.5198	29.203	45.083	24.7929	44.2269	43.2541
19.999	42.3512	40.5326	43.7488	37.7452	28.5224	19.3047	36.1331	33.8539	29.2956	25.0152	36.8002	30.3889	35.3201	28.3019	38.6779	25.2746	50.5308	12.6744	32.5754	29.3327	45.218	24.2926	44.3159	43.3153
20.198	42.2876	40.485	43.8322	37.7382	28.5578	19.2996	36.418	33.7289	29.2956	24.9596	36.8743	30.3456	35.3549	28.5729	38.5173	25.2005	47.39	16.1487	32.631	29.4624	45.353	23.7923	44.4048	43.3764
20.398	42.2241	40.4373	43.9156	37.7313	28.5932	19.2946	36.7029	33.6038	29.2956	24.904	36.9484	30.3024	35.2913	28.6682	38.3567	25.1264	44.2492	19.6231	32.7699	29.1288	45.488	23.292	44.4937	43.4375
20.598	42.1606	40.3897	43.999	37.7243	28.6285	19.2895	36.9878	33.4787	29.2956	24.8485	37.0225	30.2592	35.2278	28.7635	38.7792	24.9708	42.6371	22.1802	32.9089	28.7953	45.623	22.7916	44.5827	43.4987
20.798	42.097	40.342	44.0824	37.7174	30.5186	19.3451	37.2727	33.3536	30.0183	25.2561	37.0967	30.2159	35.1643	28.8588	39.2016	24.8151	41.5253	25.0152	33.0479	28.4618	45.758	22.2913	44.6716	43.5598
20.998	42.0335	40.2944	44.1658	37.7105	32.5059	20.6376	37.5576	33.2286	30.7409	25.6638	37.1708	30.1727	35.1007	28.9541	39.6241	24.6595	41.5253	26.1381	33.1869	28.1282	45.893	21.791	44.7606	43.621
21.198	41.97	40.2467	44.2492	37.7035	34.4932	21.93	37.8425	33.1035	31.4636	26.0714	37.2449	30.1294	35.0372	29.0494	40.0466	24.5038	41.5253	27.261	33.576	27.98	46.028	21.2907	44.8495	43.6821
21.398	41.5438	40.0552	44.3325	37.6966	36.4805	23.2225	38.1274	32.9784	32.353	26.2382	37.5877	29.8978	34.9737	29.1447	40.4691	24.3482	41.5253	28.3839	33.9651	27.8318	46.1948	20.9572	44.9385	43.7433
21.598	41.1176	39.8638	44.4159	37.6896	38.4679	24.5149	38.4123	32.8533	33.2425	25.7379	37.9305	29.6662	34.9101	29.24	40.8211	24.1721	41.5253	29.5068	34.3542	27.6835	46.3615	20.6237	45.0274	43.8044
21.798	40.6914	39.6723	44.516	37.634	39.4268	25.1403	38.9682	32.5476	34.1319	25.2376	38.2733	29.4346	34.5766	29.5643	41.1732	23.9961	41.5253	30.6298	34.9546	27.4834	46.5283	20.2901	45.1275	44.1491
21.998	40.2652	39.4808	44.616	37.5784	40.3857	25.7657	39.5241	32.2418	34.5974	25.1403	38.6161	29.203	34.2431	29.8886	41.5253	23.8201	41.2566	30.7409	35.555	27.2833	46.6951	19.9566	45.2275	44.4937
22.198	39.8391	39.2893	44.7161	37.5228	41.3446	26.3911	39.5876	32.3768	35.063	25.043	38.9589	28.9713	33.9095	30.2128	41.8773	23.644	40.9879	30.8521	36.1553	27.0831	46.784	19.7342	45.3276	44.8384
22.398	39.4129	39.0979	44.8162	37.4672	42.3035	27.0164	39.6511	32.5119	35.5286	24.9457	39.3017	28.7397	33.576	30.5371	42.2294	23.468	40.7192	30.9633	36.7557	26.883	46.873	19.5119	45.4276	45.1831
22.598	38.9867	38.9064	44.9162	37.4117	42.2757	28.0448	39.7146	32.6469	35.9941	24.8485	39.2931	28.7483	33.2425	30.8614	42.5815	23.292	40.4505	31.0745	37.3561	26.6829	46.9619	19.2895	45.5277	45.5277
22.798	38.5605	38.7149	44.9224	37.3561	42.2479	29.0733	39.7782	32.7819	36.4597	24.7512	39.2846	28.7568	32.9089	31.1856	42.8912	23.4428	40.1819	31.1856	37.9676	26.7246	47.0509	19.0672	45.6204	45.5154
22.998	38.1343	38.5234	44.9286	37.3005	42.3035	30.2406	39.8417	32.9169	36.9253	24.6539	39.276	28.7654	32.5992	31.138	43.2009	23.5937	39.9132	31.2968	38.579	26.7663	47.1398	18.8448	45.713	45.503
23.198	37.9027	38.4215	44.9348	37.2449	42.0673	31.547	39.9052	33.0519	37.3908	24.5566	39.2675	28.7739	32.2895	31.0904	43.5106	23.7446	40.0244	31.3365	39.1905	26.808	47.5567	18.7753	45.8057	45.4906
23.398	37.6711	38.3196	44.9409	37.1893	41.831	32.8533	39.9688	33.1869	37.8564	24.4593	39.2589	28.7825	31.9798	31.0427	43.8203	23.8955	40.1355	31.3762	39.802	26.8497	47.9736	18.7058	45.8983	45.4783
23.598	37.4395	38.2177	44.9471	37.1337	41.5948	34.1597	40.072	33.2583	38.1621	24.4037	39.2504	28.791	31.6701	30.9951	44.13	24.0464	40.2467	31.4159	39.8993	26.7941	48.3906	18.6363	45.991	45.4659
23.798	37.2078	38.1158	44.9533	37.0781	41.3585	35.466	40.1752	33.3298	38.4679	24.3482	39.2418	28.7996	31.3604	30.9474	44.4397	24.1973	40.3579	31.4557	39.9966	26.7385	48.8075	18.5669	46.0836	45.4536
23.998	36.9762	38.0139	44.9595	37.0225	40.9277	35.8691	40.2785	33.4013	38.7736	24.2926	39.2333	28.8081	31.0506	30.8998	44.7495	24.3482	40.4691	31.4954	40.0938	26.6829	48.9187	18.8541	46.1763	45.4412
24.198	36.7446	37.912	44.9656	36.9669	40.4969	36.2721	40.3817	33.4728	39.0793	24.237	39.2247	28.8167	30.7409	30.8521	45.2312	24.1906	40.5803	31.5351	40.1911	26.6273	49.0298	19.1413	46.2689	45.4289
24.398	36.3833	37.8008	44.9718	36.9114	40.0661	36.6751	40.485	33.5442	39.7371	24.1721	39.2162	28.8252	30.7317	30.7178	45.713	24.0331	40.6914	31.5748	40.5024	26.7051	49.141	19.4285	46.3615	45.4165
24.598	36.0219	37.6896	45.2683	36.8836	39.6352	37.0781	40.5882	33.6157	40.395	24.1073	39.2076	28.8338	30.7224	30.5834	46.1948	23.8756	40.9346	31.5887	40.8137	26.783	49.2522	19.7157	46.4658	45.3748
24.798	35.9478	37.7637	45.5648	36.8558	39.6144	37.3074	40.6914	33.6872	41.0528	24.0424	39.1991	28.8423	30.7131	30.4491	46.6766	23.7181	41.1778	31.6026	41.125	26.8608	49.3634	20.0029	46.57	45.3331
24.998	35.8737	37.8378	45.8612	36.828	39.5935	37.5367	41.0694	33.8651	41.7106	23.9776	39.1905	28.8509	30.7039	30.3147	47.1583	23.5606	41.421	31.6165	41.4363	26.9386	49.4746	20.2901	46.6742	45.2915
25.198	35.7996	37.912	46.1577	36.8002	39.5727	37.766	41.4474	34.0429	42.3684	23.9127	38.8987	28.5729	30.6946	30.1804	47.6401	23.4031	41.6642	31.6304	41.7476	27.0164	49.9749	20.2654	46.7785	45.2498
25.398	35.6884	37.8703	46.4542	36.7724	39.5518	37.9953	41.8255	34.2208	43.0262	23.8478	38.6068	28.295	30.6853	30.0461	47.8119	23.3021	41.9075	31.6443	41.8255	27.0498	50.4752	20.2407	46.8827	45.2081
25.598	35.5772	37.8286	46.7507	36.7446	39.531	38.2247	42.2035	34.3987	43.2009	23.697	38.315	28.0171	30.6761	29.9117	47.9837	23.201	42.1507	31.6582	41.9033	27.0831	50.9755	20.216	46.9869	45.1664
25.798	35.466	37.7869	46.7427	36.6493	39.5102	38.454	42.5815	34.5766	43.3756	23.5461	38.0231	27.7391	30.6668	29.7774	48.1556	23.0999	42.3939	31.6721	41.9811	27.1165	51.4758	20.1913	47.0912	45.1247
25.998	35.3549	37.7452	46.7348	36.554	39.4893	38.6833	42.487	34.521	43.5503	23.3952	37.7637	27.5847	30.6575	29.643	48.3274	22.9988	42.6371	31.686	42.0589	27.1499	51.9761	20.1666	47.1954	45.083
26.198	35.0436	37.6563	46.7269	36.4587	39.4685	38.9126	42.3925	34.4654	43.725	23.2443	37.5043	27.4303	30.6483	29.5087	48.4992	22.8978	42.5815	31.6373	42.1368	27.1832	52.4764	20.1419	47.7698	44.4345
26.398	34.7322	37.5673	46.7189	36.3634	39.1558	38.6624	42.298	34.4098	43.8997	23.0934	37.2449	27.2759	30.639	29.3744	48.671	22.7967	42.5259	31.5887	42.1368	27.1499	52.9767	20.1172	48.3442	43.7859
26.598	34.4209	37.4784	46.711	36.2681	38.8431	38.4123	42.2035	34.3542	44.0744	22.9425	36.9855	27.1214	30.6298	29.24	48.8429	22.6956	42.4703	31.54	42.1368	27.1165	53.477	20.0925	48.9187	43.1374
26.798	34.1096	37.3894	46.703	36.1728	38.5304	38.1621	42.109	34.2987	44.2492	22.7916	36.7261	26.967	30.8243	28.9621	49.0147	22.5946	42.4147	31.4914	42.1368	27.0831	53.9773	20.0678	48.738	41.7893
26.998	33.7983	37.3005	46.6951	36.0775	38.2177	37.912	42.0145	34.2431	44.2744	22.7765	36.4666	26.8126	31.0189	28.6841	49.1865	22.4935	42.3591	31.4427	42.1368	27.0498	54.2997	20.1678	48.5573	40.4413
27.198	33.3907	37.2171	46.306	35.9663	37.905	37.6618	41.92	34.1875	44.2997	22.7613	36.2072	26.6582	31.1856	28.4618	49.3583	22.3924	42.3035	31.3941	42.1368	27.0164	54.6221	20.2679	48.3767	39.0932
27.398	32.983	37.1337	45.9168	35.8552	37.5923	37.4117	41.8255	34.1319	44.325	22.7462	35.9478	26.5038	31.2665	28.4163	49.5301	22.2913	42.2479	31.3455	42.109	26.9794	54.9446	20.368	48.196	37.7452
27.598	32.5754	37.0503	45.5277	35.744	37.2796	37.1615	41.731	34.0763	44.3502	22.731	35.6884	26.3494	31.3474	28.3708	50.5308	22.3469	42.1923	31.2968	42.0812	26.9423	55.267	20.468	47.9181	36.6705
27.798	32.1677	36.9669	45.3609	35.3826	36.9669	36.9114	41.6365	34.0207	44.3755	22.7158	35.6699	26.3864	31.4282	28.3253	51.5314	22.4025	42.3522	31.276	42.0534	26.9053	55.5894	20.5681	47.6401	35.5957
27.998	31.7601	36.8836	45.1942	35.0213	36.9044	36.682	41.8727	34.0763	44.4008	22.7007	35.6513	26.4235	31.5091	28.2798	53.9217	21.1796	42.512	31.2551	42.0256	26.8682	55.8117	20.9016	47.3622	34.521
28.198	31.3524	36.8002	44.9903	34.8175	36.8419	36.4527	42.109	34.1319	44.426	22.6855	35.6328	26.4605	31.5899	28.2344	56.3121	19.9566	42.6718	31.2343	41.9978	26.8311	56.4788	20.5681	47.3807	33.9281
28.398	31.2968	36.828	44.7865	34.6137	36.7793	36.2234	42.3452	34.1875	44.4513	22.6704	35.6143	26.4976	31.6708	28.1889	56.6456	21.3834	42.8316	31.2134	41.97	26.7941	57.2571	19.9844	47.3992	33.3351
28.598	31.2412	36.8558	44.5827	34.4098	36.7168	35.9941	42.5815	34.2431	44.4766	22.6552	35.5957	26.5347	31.7516	28.1434	56.9791	22.8102	42.9914	31.1926	42.1479	27.1165	58.0353	19.4007	47.4177	32.7421
28.798	31.1856	36.8836	44.4993	34.2709	36.6543	35.7648	42.5444	34.206	44.5018	22.64	35.5772	26.5717	31.8325	28.0979	57.3127	24.237	43.1513	31.1717	42.3258	27.4389	58.1799	19.0338	48.1775	31.5933
28.998	31.1301	36.9114	44.4159	34.1319	36.5917	35.5355	42.5074	34.1689	44.5271	22.6249	35.5147	26.5648	31.9134	28.0524	57.2293	24.9179	43.3111	31.1509	42.5036	27.7613	58.3244	18.6669	48.9372	30.4445
29.198	31.0189	36.9299	44.3325	33.9929	36.5292	35.3062	42.4703	34.1319	44.7078	22.5971	35.4521	26.5578	31.9942	28.0069	57.1459	25.5989	43.4709	31.1301	42.6815	28.0838	58.4689	18.3	49.6969	29.2956
29.398	30.9077	36.9484	44.2492	33.8539	36.4666	35.0769	42.4332	34.0948	44.8884	22.5693	35.3896	26.5509	32.0751	27.9615	57.0625	26.2799	43.6686	31.2351	42.8594	28.4062	58.6135	17.9331	52.0595	28.0726
29.598	30.7965	36.9669	44.138	33.8053	36.2767	34.9148	42.3962	34.0578	45.0691	22.5415	35.3271	26.5439	32.0354	27.882	56.9791	26.9609	43.8662	31.3401	43.1596	28.4395	58.758	17.5662	54.422	26.8497
29.798	30.6853	36.9855	44.0268	33.7567	36.0868	34.7526	42.3591	34.0207	45.2498	22.5137	35.2645	26.537	31.9957	27.8026	56.2009	27.1091	44.0639	31.4451	43.4598	28.4729	58.7635	17.3884	55.3392	26.4328
29.998	30.5742	37.004	43.9156	33.708	35.8968	34.5905	42.4518	34.2153	45.5595	22.6646	35.202	26.53	31.956	27.7232	55.4226	27.2573	44.2615	31.5501	43.76	28.5062	58.7691	17.2105	56.2565	26.0158
30.198	30.463	37.0225	43.8044	33.6594	35.7069	34.4284	42.5444	34.4098	45.8692	22.8155	35.1394	26.5231	31.9163	27.6438	54.6444	27.4056	44.4592	31.6551	44.0601	28.5396	58.7747	17.0326	57.2015	26.5717
30.398	30.324	36.9739	43.6933	33.6107	35.517	34.2662	42.6371	34.6044	46.1789	22.9664	35.0769	26.5161	31.8765	27.5644	53.8661	27.5538	44.6568	31.7601	44.3603	28.5729	58.7802	16.8547	56.7123	27.261
30.598	30.185	36.9253	43.5821	33.5621	35.3271	34.1041	42.7297	34.799	46.4886	23.1172	34.8943	26.6591	31.8368	27.485	53.0879	27.702	44.8545	31.8651	44.3603	28.5841	58.7858	16.6768	56.2231	27.9503
30.798	30.0461	36.8766	43.4709	33.5135	35.1371	33.942	42.8224	34.9935	46.7983	23.2681	34.7116	26.802	31.7971	27.4056	52.3096	27.8503	45.0521	31.9701	44.3603	28.5952	58.7913	16.4989	55.7339	28.6397
30.998	29.9071	36.828	43.3597	33.4648	34.9472	33.7798	42.915	35.1881	47.108	23.419	34.529	26.945	31.7971	27.2944	51.3424	28.1282	45.2498	32.0751	44.3603	28.6063	58.7969	16.321	55.2447	29.329
31.198	29.7681	36.7793	43.058	33.3616	34.7573	33.6177	42.8594	35.4475	47.4177	23.5699	34.3463	27.0879	31.7892	27.0959	50.3751	28.4062	45.3795	32.0658	44.3603	28.6174	58.8025	16.1432	54.7555	30.0183
31.398	29.6291	36.7307	42.7562	33.2583	34.5673	33.4555	42.8038	35.7069	47.8347	24.1258	34.1636	27.2309	31.7812	26.8973	49.4078	28.6841	45.5092	32.0565	44.3603	28.6285	58.808	15.9653	54.4637	30.3379
31.598	29.4902	36.682	42.4544	33.1551	34.3774	33.2934	42.7482	35.9663	48.2516	24.6817	33.981	27.3738	31.7733	26.6988	48.4406	28.9621	45.6389	32.0473	44.4318	28.6047	58.8136	15.7874	54.1719	30.6575
31.798	29.3512	36.6334	42.1526	33.0519	34.1875	33.1313	42.8409	36.0034	48.6685	25.2376	33.7983	27.5167	31.7654	26.5003	47.4733	29.24	45.7686	32.038	44.5033	28.5809	58.7691	15.565	53.88	30.9772
31.998	28.925	36.6149	41.8509	32.9486	33.9818	33.0257	42.9335	36.0405	49.0854	25.7935	33.7189	27.89	31.7574	26.3017	46.7229	29.6291	45.8983	32.0288	44.5747	28.5571	58.7246	15.3427	53.5882	31.2968
32.198	28.4988	36.5963	41.5491	32.8454	33.7761	32.92	43.0262	36.0775	49.3634	26.1177	33.6395	28.2632	31.7495	26.1032	45.9724	30.0183	46.028	32.0195	44.6462	28.5332	58.6802	15.1203	53.9356	31.811
32.398	28.0726	36.5778	41.2473	32.7421	33.5704	32.8144	43.1374	36.0775	49.6413	26.442	33.5601	28.6365	31.7415	25.9047	45.222	30.4074	46.3986	32.1677	44.7177	28.5094	58.6357	14.898	54.283	32.3252
32.598	27.9059	36.5445	40.747	32.6866	33.3648	32.7088	43.2485	36.0775	49.9193	26.7663	33.4807	29.0097	32.0528	25.7601	44.4715	30.7965	46.7692	32.316	44.7892	28.4856	58.5912	14.6756	54.6305	32.8394
32.798	27.7391	36.5111	40.2467	32.631	33.1591	32.6032	43.3597	36.0775	50.1972	27.0906	33.4013	29.383	32.3641	25.6156	44.175	31.0003	47.1398	32.4642	44.8606	28.4618	58.619	14.444	54.9779	33.3536
32.998	27.5723	36.4778	39.7464	32.5754	32.9534	32.4976	43.3134	36.059	50.4752	27.4148	33.3219	29.7562	32.6754	25.4711	43.8786	31.2042	47.5104	32.6124	45.3054	28.4896	58.6468	14.2124	55.5199	33.4509
33.198	27.4056	36.4444	39.2461	32.5198	32.7477	32.3919	43.6145	36.2628	50.7531	27.7391	33.2425	30.1294	32.9867	25.3265	43.5821	31.408	47.881	32.7607	45.7501	28.5174	58.6746	13.9807	56.0619	33.5482
33.398	27.2388	36.411	39.1905	32.5357	32.542	32.2863	43.9156	36.4666	51.0311	28.5618	33.7706	30.5047	33.298	25.182	43.2856	31.6118	48.2516	32.9089	46.1948	28.5452	58.7024	13.7491	56.6039	33.6455
33.598	27.2759	36.4574	39.1349	32.5516	32.3363	32.1807	44.6939	36.689	51.309	29.3846	34.2987	30.8799	34.1041	25.0152	42.9891	31.8157	48.7995	33.028	46.6395	28.5729	58.7302	13.5175	57.1459	33.7428
33.798	27.3129	36.5037	39.0793	32.5674	32.1307	32.0751	44.9162	36.7446	51.587	30.2073	34.8268	31.2551	34.9101	24.8485	42.6927	32.0195	49.3475	33.1472	47.0657	29.3512	58.758	13.2859	57.246	34.1208
33.998	27.35	36.55	39.0238	32.5833	32.1029	32.0542	45.1386	36.8002	51.8649	31.03	35.3549	31.6304	35.4799	25.1542	42.5815	32.1098	49.8954	33.2663	47.4919	30.1294	58.6839	13.0079	57.346	34.4988
34.198	27.387	36.5963	38.9682	32.5992	32.0751	32.0334	45.4276	36.9892	52.1428	31.8527	35.6421	31.8805	36.0497	25.4599	42.4703	32.2002	50.4434	33.3854	47.9181	30.9077	58.6097	12.73	57.4461	34.8768
34.398	27.4241	36.6427	38.9126	32.6151	32.0473	32.0125	45.7167	37.1782	52.2355	31.8527	35.9293	32.1307	36.6195	25.7657	42.3591	32.2905	50.9914	33.5045	47.6216	31.4821	58.5356	12.452	57.5461	35.2548
34.598	27.4612	36.689	38.857	32.631	32.0195	31.9917	46.0058	37.3672	52.3281	31.8527	36.2165	32.3808	37.1893	26.0714	42.2479	32.3808	51.5393	33.6236	47.3251	32.0565	58.4615	12.1741	57.6462	35.6328
34.798	27.1832	37.0225	38.8153	33.0757	31.9917	31.9708	46.2948	37.5562	52.4208	31.8527	36.5037	32.631	37.3005	26.1905	42.1368	32.4712	52.0873	33.7428	47.0286	32.631	58.3874	11.8961	57.2571	36.3555
34.998	27.1554	36.9868	38.7736	33.5204	31.9639	31.95	46.5839	37.7452	53.3102	32.7421	36.7909	32.8811	37.4117	26.3097	42.0256	32.5615	53.4955	34.3357	46.8989	32.946	58.3133	11.6182	56.8679	37.0781
35.198	27.1276	36.9511	38.7319	33.9651	31.9361	31.9292	46.5978	37.7452	55.1169	33.0757	37.0781	33.1313	37.5228	26.4288	41.9144	32.6518	54.9038	34.9287	46.7692	33.261	58.2206	11.3402	56.2565	36.7168
35.398	27.0164	37.0384	38.6902	34.4098	31.9083	31.9083	46.6117	37.7452	56.9235	33.4092	37.2912	32.9552	37.634	26.5479	41.8032	32.7421	56.3121	35.5216	46.6395	33.576	58.128	11.0623	55.645	36.3555
35.598	26.9053	37.1258	38.4996	34.7593	31.8607	32.1148	46.6256	37.7452	57.1088	33.3907	37.5043	32.7792	37.7452	26.667	41.97	33.4426	56.729	35.3826	47.0472	33.9466	58.0353	10.7843	53.8661	35.466
35.798	26.7941	37.2131	38.309	35.1087	31.813	32.3213	46.6395	37.7452	57.2941	33.3722	37.7174	32.6032	37.8564	26.7861	42.1368	34.143	57.1459	35.2437	47.4548	34.3172	57.9427	10.5064	53.2268	34.6322
35.998	26.6829	37.3005	38.1184	35.4581	31.7654	32.5277	46.6534	37.7452	57.4794	33.3536	37.9305	32.4271	37.9676	26.9053	42.3035	34.8434	57.2756	34.7063	47.8625	34.6878	57.85	10.2284	52.5876	33.7983
36.198	26.442	37.7823	37.9278	35.8075	31.7177	32.7342	46.6673	37.7452	57.2756	32.316	38.1436	32.2511	38.1677	27.1499	42.4703	35.5439	57.4053	34.1689	48.4554	35.0398	57.7574	9.9505	54.422	32.5754
36.398	26.2011	38.264	37.7373	36.1569	31.6701	32.9407	46.6812	37.7452	57.0718	31.2783	38.3567	32.0751	38.3678	27.3945	42.6371	36.2443	57.535	33.6316	49.0484	35.3919	57.9983	9.4502	55.1725	31.9361
36.598	25.9602	38.7458	37.5467	36.5063	31.6224	33.1472	46.6951	37.7452	56.8679	30.2406	38.542	32.6495	38.5679	27.639	42.9335	36.6241	57.4127	33.0312	49.6413	35.744	58.2391	8.94989	55.9229	31.2968
36.798	25.9047	39.0317	37.3561	36.8558	31.5748	33.3536	46.868	37.702	56.5678	29.6514	38.7273	33.2239	38.768	27.8836	43.23	37.004	57.2904	32.4308	50.2343	35.4104	58.48	8.44959	56.1638	30.9077
36.998	25.8491	39.3176	37.2943	37.1522	31.2134	34.0902	47.041	37.6587	56.2676	29.0621	38.9126	33.7983	38.9682	28.1282	43.5265	37.3839	57.1681	31.8305	50.8272	35.0769	58.6746	8.26892	56.4047	30.5186
37.198	25.7935	39.6035	37.2325	37.4487	30.8521	34.8268	47.2139	37.6155	55.9674	28.4729	39.0451	33.871	39.209	28.3228	43.823	37.7637	57.0458	31.2301	51.4202	34.7434	58.8692	8.08826	56.6456	30.1294
37.398	25.7379	39.8894	37.1708	37.7452	30.4908	35.5633	47.3869	37.5722	55.6672	27.8836	39.1777	33.9437	39.4499	28.5174	44.1194	38.1436	56.9235	30.6298	52.1614	34.1134	59.0637	7.90759	55.8117	29.4624
37.598	25.6823	40.1752	37.109	38.0417	30.1294	36.2999	47.5598	37.529	55.367	27.2944	39.3102	34.0164	39.6908	28.7119	44.4159	38.5234	56.3676	30.1989	52.9026	33.4833	59.2583	7.72692	54.9779	28.7953
37.798	25.6267	40.4611	37.0472	38.3381	29.9071	36.4277	47.7328	37.4858	55.2892	26.6829	39.4428	34.0891	39.9317	28.9065	44.6383	38.7041	55.8117	29.7681	53.6438	32.8533	59.2027	7.44898	54.1441	28.1282
37.998	25.5711	40.747	36.9855	38.6346	29.6847	36.5556	47.9057	37.4425	55.2114	26.0714	39.5754	34.1618	40.1726	29.101	44.8606	38.8848	55.2559	29.3373	53.3658	31.9454	59.1471	7.17103	53.3102	27.4612
38.198	25.0819	40.6914	36.9237	38.9311	29.4624	36.6834	48.0786	37.3993	55.1336	25.4599	39.7079	34.2345	40.4135	29.2956	45.083	39.0654	54.7	28.9065	53.0879	31.0374	59.0915	6.89308	52.4764	26.7941
38.398	24.5927	40.6358	36.8619	39.2276	29.24	36.8113	48.2516	37.3561	55.0557	24.8485	39.8405	34.3072	40.3023	29.8654	45.3054	39.2461	54.3479	28.0356	52.8099	30.1294	59.0359	6.61514	51.6425	26.127
38.598	24.1036	40.5803	36.8002	39.5241	29.0177	36.9391	48.5692	37.2528	54.9779	24.237	39.973	34.3799	40.1911	30.4352	45.5277	39.4268	53.9958	27.1647	52.4393	29.6291	58.9803	6.33719	51.1978	23.9312
38.798	23.6144	40.5247	36.8113	39.663	28.7953	37.067	48.8869	37.1496	54.9223	23.1437	40.1056	34.4526	40.0799	31.005	45.7501	39.6074	53.6438	26.2938	52.0687	29.1288	58.5356	6.02589	50.7531	21.7355
38.998	23.1252	40.4691	36.8224	39.802	28.5729	37.1949	49.2045	37.0464	54.8667	22.0505	40.2382	34.5253	39.9688	31.5748	45.9724	39.7881	53.8216	25.7268	51.6981	28.6285	58.0909	5.71459	49.6413	20.7348
39.198	22.9399	40.2467	36.8335	39.941	28.3506	37.3227	49.5222	36.9431	54.8111	20.9572	40.3707	34.598	40.3579	31.8638	46.1948	39.9688	53.9995	25.1598	51.712	28.5452	57.6462	5.40329	49.1966	20.4754
39.398	22.7546	40.0244	36.8446	40.0799	28.1282	37.4506	49.8399	36.8399	54.7444	20.7015	40.5033	34.6707	40.747	32.1529	46.311	39.9637	54.1774	24.5927	51.7259	28.4618	57.2015	5.09199	48.7519	20.216
39.598	22.5693	39.802	36.8558	40.2189	27.9059	37.5784	50.1575	36.7366	54.6777	20.4458	40.6358	34.7434	41.1361	32.442	46.4272	39.9587	54.3553	24.0257	51.7398	28.3784	56.7568	4.78069	48.3072	19.9566
39.798	22.2358	39.6491	36.8669	40.3579	27.5565	37.507	50.4752	36.6334	54.611	20.1901	40.7867	34.9975	41.5253	32.731	46.5435	39.9536	54.5332	23.4587	51.7537	28.295	56.6615	4.22479	46.1392	21.2351
39.998	21.9022	39.4963	36.878	40.4969	27.207	37.4355	50.5943	36.6334	54.5443	19.9344	40.9376	35.2516	41.9144	33.0201	46.6597	39.9486	54.737	23.5884	51.5453	28.1004	56.5662	3.6689	44.944	22.0968
40.197	21.5687	39.3434	36.8891	40.6358	26.8576	37.364	50.7134	36.6334	54.4776	19.6786	41.0885	35.5057	42.2559	33.1869	46.7759	39.9435	54.9408	23.7181	51.3368	27.9059	56.4709	3.11301	43.7488	22.9584
40.397	21.2351	39.1905	36.9002	40.7748	26.5082	37.2925	50.8325	36.6334	54.1885	19.2673	41.2394	35.7599	42.5974	33.3536	46.8922	39.9384	55.1447	23.8478	51.1283	27.7113	56.3756	2.55711	42.6927	24.1814
40.597	21.124	38.9285	36.9114	40.9138	26.1588	37.2211	50.9516	36.6334	53.8995	18.8559	41.3903	36.014	42.9388	33.5204	47.0084	39.9334	54.8729	23.187	50.9199	27.5167	56.2803	2.00122	41.6365	25.4044
40.797	21.0128	38.6664	37.0225	41.0416	25.8094	37.1496	51.0708	36.6334	53.6104	18.4446	41.5412	36.2681	43.2803	33.6872	47.1246	39.9283	54.6011	22.5261	50.9755	27.5279	56.185	1.44532	40.8211	27.6465
40.997	20.9016	38.4043	37.1337	41.1695	25.4599	37.0781	51.1899	36.6334	53.3213	18.0332	41.692	36.5222	43.6218	33.8539	47.2409	39.9233	54.3294	21.8652	51.0311	27.539	56.0897	0.88943	40.0058	29.8886
41.197	20.7904	38.1423	37.2449	41.2974	25.4275	37.055	51.309	36.6334	53.0323	17.6218	42.0441	36.689	43.9633	34.0207	47.3571	39.9182	54.0576	21.2043	51.0866	27.5501	55.4782	0.917225	39.1905	32.1307
41.397	20.6793	37.8802	37.3561	41.4252	25.3951	37.0318	50.9278	36.7605	52.8284	17.2049	42.3962	36.8558	44.3047	34.1875	47.4733	39.9132	53.7858	20.5434	51.1422	27.5612	54.8667	0.94502	39.1535	33.0386
41.597	20.5681	37.6181	37.4672	41.5531	25.3627	37.0086	50.5466	36.8875	52.6246	16.788	42.7482	37.0225	44.7383	34.3542	47.5984	40.0105	53.5141	19.8825	51.1978	27.5723	54.1255	1.27856	39.1164	33.9466
41.797	20.4569	37.3561	37.5784	41.6809	25.3302	36.9855	50.1655	37.0146	52.4208	16.3711	43.1003	37.1893	45.1719	34.521	47.7235	40.1077	53.2423	19.2216	50.8754	27.3833	53.3843	1.61209	39.0793	34.8545
41.997	20.3457	37.2078	37.6896	41.8088	25.2978	36.9623	49.7843	37.1417	52.217	15.9542	43.4524	37.3561	45.6055	34.6878	47.8486	40.205	52.9705	18.5607	50.553	27.1943	52.6432	1.94563	39.3851	35.8274
42.197	20.2345	37.0596	37.8008	41.9366	25.2654	36.9391	49.4031	37.2687	52.0131	15.5372	43.8044	37.5228	46.0391	34.8545	47.9736	40.3023	52.6987	17.8998	50.2306	27.0053	52.4486	2.26527	39.6908	36.8002
42.397	20.1234	36.9114	37.912	42.0645	25.2329	36.916	49.0219	37.3958	51.8093	15.1203	44.2714	37.5451	46.4727	35.0213	48.0987	40.3996	52.3166	17.8511	49.9082	26.8163	52.254	2.58491	39.802	37.6896
42.597	20.0122	36.7631	38.0231	42.1923	25.2005	36.8928	48.6407	37.5228	51.1793	15.2315	44.7383	37.5673	46.7348	35.1643	48.2238	40.4969	51.9344	17.8025	49.5857	26.6273	52.0595	2.90455	39.9132	38.579
42.797	19.901	36.6149	38.176	42.2062	25.1681	36.8697	48.3628	37.912	50.5493	15.3427	45.2053	37.5895	46.9969	35.3072	48.3489	40.5942	51.5522	17.7539	49.2939	26.5856	51.8649	3.22418	40.0244	39.4685
42.997	19.7898	36.4666	38.3289	42.2201	25.1357	36.8465	48.0848	38.3011	49.9193	15.4538	45.6722	37.6118	47.2589	35.4501	48.4739	40.6914	51.17	17.7052	49.002	26.5439	51.5175	3.58552	40.1541	40.0429
43.197	19.7064	36.411	38.4818	42.234	25.1032	36.8233	47.8069	38.6902	49.2893	15.565	46.1392	37.634	47.521	35.5931	47.4548	41.3585	50.7879	17.6566	48.7102	26.5022	51.17	3.94685	40.2838	40.6173
43.397	19.6231	36.3555	38.6346	42.2479	25.0708	36.8002	47.5289	39.0793	48.6592	15.6762	46.0502	38.1232	47.783	35.736	46.4357	42.0256	50.4057	17.6079	48.4184	26.4605	50.8226	4.30818	40.4135	41.1917
43.597	19.5397	36.2999	38.7875	42.2618	25.0708	36.7446	47.251	39.4685	48.0292	15.7874	45.9613	38.6124	48.0451	35.879	45.4165	42.6927	50.0235	17.5593	48.1775	26.405	50.4752	4.66951	40.483	41.5531
43.797	19.4563	36.2443	38.9404	42.2757	25.0708	36.689	47.1239	39.9291	47.6772	15.8244	45.8724	39.1016	48.3072	36.0219	44.5493	42.5815	49.6413	17.5107	47.9366	26.3494	50.1277	5.03084	40.5525	41.9144
43.997	19.3729	36.1887	39.0932	42.2896	25.0708	36.6334	46.9969	40.3897	47.3251	15.8615	45.7834	39.5908	48.196	36.7863	43.6821	42.4703	49.1873	17.6496	47.6957	26.2938	49.7803	5.39217	40.6219	42.2757
44.197	19.2895	36.1331	39.2461	42.3035	25.0708	36.5778	46.8698	40.8503	46.973	15.8986	45.6945	40.0799	48.0848	37.5506	42.8149	42.3591	48.7334	17.7886	47.5475	26.3216	49.4329	5.7535	40.6914	42.6371
44.397	19.0116	35.9385	39.2739	42.3035	25.0708	36.5222	46.7427	41.3109	46.621	15.9356	45.5055	40.7026	47.9736	38.315	41.9478	42.2479	48.2794	17.9276	47.3992	26.3494	49.0854	6.11483	40.6729	43.23
44.597	18.7336	35.744	39.3017	42.3035	25.0708	36.4666	46.6157	41.7715	46.2689	15.9727	45.3165	41.3252	47.8625	39.0793	41.0806	42.1368	47.8254	18.0666	47.251	26.3772	49.1938	6.57622	40.6544	43.823
44.797	18.4557	35.5494	39.3295	42.3035	25.0708	36.411	46.4886	42.2321	45.9168	16.0097	45.1275	41.9478	47.54	39.6797	39.3758	41.5994	47.3714	18.2055	47.1027	26.405	49.3022	7.03762	40.6358	44.4159
44.997	18.1777	35.3549	39.3573	42.3035	25.0708	36.3555	46.3615	42.6927	46.2874	15.565	44.9385	42.5704	47.2176	40.2801	37.6711	41.062	46.9174	18.3445	46.9545	26.4328	49.4106	7.49901	38.6346	44.6383
45.197	18.1618	35.1325	39.3851	42.3035	25.0708	36.2999	46.3708	43.0818	46.658	15.1203	44.7495	43.193	46.8952	40.8804	35.9663	40.5247	46.7745	18.4954	46.8063	26.4605	49.519	7.9604	38.6346	45.4165
45.397	18.146	34.9101	39.4129	42.3035	25.0708	36.2443	46.3801	43.4709	47.0286	14.6756	44.5132	43.5404	46.5728	41.4808	35.7098	40.4092	46.6316	18.6463	46.7321	26.4605	49.6274	8.42179	38.6902	44.2492
45.597	18.1301	34.6878	39.4932	42.1491	25.0708	36.1887	46.3893	43.86	46.973	14.6041	44.2769	43.8878	46.2504	42.0812	35.4532	40.2938	46.4886	18.7972	46.658	26.4605	49.7358	8.88318	38.4123	43.4709
45.797	18.1142	34.4654	39.5735	41.9947	25.0708	36.1331	46.3986	44.2492	46.9174	14.5327	44.0407	44.2353	45.9724	42.2757	35.1966	40.1783	46.8063	18.4557	46.5839	26.4605	49.8442	9.34458	38.1343	42.6927
45.997	18.0983	34.2431	39.6538	41.8403	24.6879	36.1516	46.4079	44.6383	46.8619	14.4612	43.8044	44.5827	45.6945	42.4703	34.9401	40.0628	46.8063	18.678	46.5098	26.4605	49.9526	9.80597	37.8564	41.9144
46.197	18.0824	34.0207	39.7341	41.6859	24.3049	36.1702	46.4171	45.0274	46.8063	14.3897	43.4931	44.3603	45.4165	42.6649	34.6835	39.9474	46.6395	18.5669	46.4357	26.4605	50.061	10.2674	36.8002	41.5809
46.397	18.0666	33.7983	39.8144	41.5314	23.922	36.1887	46.2901	45.1783	46.7507	14.3182	43.1818	44.138	45.1386	42.8594	34.4269	39.8319	46.4727	18.6224	46.3615	26.4605	50.1694	10.7288	36.3555	40.8582
46.597	17.9971	33.4509	39.8947	41.377	23.539	36.2072	46.163	45.3292	46.6951	14.2468	42.8705	43.9156	44.8606	43.054	34.1704	39.7165	46.2504	18.7336	45.9446	26.7663	50.2778	11.1901	35.9107	40.1355
46.797	17.9276	33.1035	39.9749	41.2226	23.1561	36.2258	46.036	45.4801	46.6395	14.1753	42.5592	43.6933	44.5827	43.2485	33.9138	39.601	45.9724	18.7614	45.5277	27.072	50.3862	11.6515	35.466	39.4129
46.997	17.8581	32.756	40.0552	41.0682	22.7731	36.2443	45.9089	45.6309	46.6187	14.1857	42.2479	43.4709	43.8156	43.0595	33.6572	39.4856	45.6945	18.7892	45.1108	27.3778	50.4946	12.1129	35.0213	38.6902
47.197	17.7886	32.4086	40.1355	40.9138	22.3902	36.2628	45.7818	45.7818	46.5978	14.1961	41.6031	43.9156	43.0484	42.8705	33.4007	39.3701	45.5277	19.0672	44.6939	27.6835	50.603	12.5743	34.5766	37.9676
47.397	17.7469	32.0751	39.7186	40.8304	22.0072	36.2813	45.6548	45.9327	46.577	14.2066	40.9583	44.3603	42.2813	42.6815	33.1441	39.2547	45.4165	19.4007	44.1797	27.7252	50.7114	13.0357	33.2054	37.1522
47.597	17.7052	31.7415	39.3017	40.747	21.6243	36.2999	45.5277	46.0836	46.5561	14.217	40.3134	44.805	41.5142	42.4925	32.8875	39.1392	45.0592	20.306	43.6655	27.7669	50.8198	13.4971	31.8342	36.3369
47.797	17.6635	31.408	38.8848	40.6636	21.0128	36.0011	45.2498	45.9516	46.5353	14.2274	39.6686	45.2498	40.747	42.3035	32.631	39.0238	44.9162	20.4569	43.1513	27.8086	50.9282	13.9585	30.463	35.5216
47.997	17.6218	31.0745	38.4679	40.5803	20.4013	35.7023	44.9718	45.8196	46.5144	14.2378	39.0238	45.6945	40.2606	41.4558	32.2418	38.8107	44.7336	20.7269	42.6371	27.8503	51.0366	14.4199	28.9621	34.7712
48.197	17.8071	30.8706	38.0509	40.4969	19.7898	35.4035	44.6939	45.6875	46.4936	14.2483	39.1238	45.8446	39.7742	40.608	31.8527	38.5976	44.5509	20.9969	42.2591	27.7502	51.145	14.8813	27.4612	34.0207
48.397	17.9924	30.6668	37.634	40.4135	19.1783	35.1047	44.4159	45.5555	46.4727	14.2587	39.2239	45.9947	39.2878	39.7603	31.4636	38.3845	44.3683	21.2669	41.881	27.6502	51.2534	15.3427	26.6273	33.6316
48.597	18.1777	30.463	37.4464	40.5108	18.5669	34.8059	44.138	45.4235	46.4519	14.2691	39.3239	46.1448	38.8014	38.9126	31.0745	38.1714	44.1856	21.5369	41.503	27.5501	51.4758	15.5873	25.7935	33.2425
48.797	18.363	30.2592	37.2588	40.608	17.9554	34.5071	43.86	45.2915	46.431	14.2795	39.424	46.2948	38.5346	38.6791	30.6853	37.9583	44.003	21.8069	41.125	27.45	51.6981	15.8319	24.6632	33.2239
48.997	18.5483	30.0553	37.0712	40.7053	17.3439	34.2083	43.5821	45.1594	46.4102	14.2899	39.5241	46.4449	38.2677	38.4456	30.2962	37.7452	43.8203	22.0769	40.747	27.35	51.9205	16.0765	23.5328	33.2054
49.197	18.7336	29.8515	36.8836	40.8026	16.7324	33.9095	43.3041	45.0274	46.3893	14.3004	39.6241	46.595	38.0009	38.2121	30.0739	37.495	43.6377	22.3469	40.7053	27.3222	52.1428	16.321	22.4025	33.1869
49.397	19.1005	29.9182	36.6959	40.8999	16.8325	33.7872	43.054	44.8537	46.3685	14.3108	39.7242	46.7451	37.7341	37.9787	29.8515	37.2449	43.6006	22.7916	40.6636	27.2944	52.3652	16.5656	21.6243	33.1869
49.597	19.4674	29.9849	36.5083	40.9972	16.9325	33.6649	42.8038	44.68	46.3477	14.3212	39.8242	46.8952	37.4672	37.7452	29.6291	36.9947	43.5636	23.2364	40.6219	27.2666	52.5876	16.9786	20.846	33.1869
49.797	19.8343	30.0516	36.3207	41.0945	17.0326	33.5426	42.5537	44.5063	46.3268	14.3316	39.9243	47.0453	37.5367	37.6549	29.4068	36.7446	43.5265	23.6811	40.5803	27.2388	52.8099	17.3915	20.707	32.7977
49.997	20.2012	30.1183	36.1331	41.1917	17.1326	33.4203	42.3035	44.3325	46.306	14.3421	40.0244	47.1954	37.6062	37.5645	29.1844	36.4944	43.4894	24.1258	40.4197	27.1338	53.0323	17.8045	20.5681	32.4086
50.197	20.5681	30.185	36.1123	41.3099	17.2327	33.298	42.0534	44.1588	46.0419	14.898	40.483	47.4733	37.6757	37.4742	28.9621	36.2443	43.4524	24.5705	40.2591	27.0288	53.2546	18.2174	19.6231	31.686
50.397	20.985	30.185	36.0914	41.428	17.3328	33.1757	41.8032	43.9851	45.7779	15.4538	40.9416	47.7513	37.7452	37.3839	28.7043	36.1685	43.4153	25.0152	40.0985	26.9238	53.477	18.6304	19.5119	31.6304
50.597	21.4019	30.185	36.0706	41.5461	17.4328	33.0535	41.5531	43.8114	45.5138	16.0097	41.4002	48.0292	37.8147	37.2935	28.4466	36.0927	43.3041	25.6823	39.9379	26.8188	53.6993	19.0433	19.4007	31.5748
50.797	21.8188	30.185	36.0497	41.6642	17.5329	32.9312	41.3029	43.6377	45.2498	16.5656	41.8588	48.3072	37.8842	37.2032	28.1889	36.0169	43.193	26.3494	39.7773	26.7138	53.9217	19.4563	19.3034	31.4358
50.997	22.2358	30.185	36.0289	41.7824	17.633	32.8089	41.0305	43.5598	45.1386	16.9103	41.9885	48.9465	37.9537	37.1129	27.9311	35.9411	43.0818	27.0164	39.6167	26.6088	54.2274	19.6786	19.2061	31.2968
51.197	22.6527	30.185	36.008	41.9005	17.733	32.6866	40.7581	43.482	45.0274	17.2549	42.1182	49.5857	38.0231	37.0225	27.6734	35.8653	42.9706	27.6835	39.4561	26.5038	54.5332	19.901	19.1089	31.1579
51.397	23.0696	30.185	35.9872	42.0186	17.7191	32.0473	40.4858	43.4042	44.9162	17.5996	42.2479	50.225	37.7174	36.8743	27.4157	35.7895	42.8594	28.3506	39.2955	26.3988	54.8389	20.1234	19.0116	31.0189
51.597	23.1437	30.185	35.9663	42.1368	17.7052	31.408	40.2134	43.3264	44.805	17.9443	42.3776	50.8643	37.4117	36.7261	27.1579	35.7137	42.5259	28.8787	39.1349	26.2938	55.1447	20.3457	18.9449	30.9077
51.797	23.2178	30.185	35.7532	42.2387	17.6913	30.7687	39.941	43.2485	44.6939	18.2889	42.5074	51.5036	37.1059	36.5778	26.9002	35.6379	42.1923	29.4068	38.5346	26.3271	55.4504	20.5681	18.8782	30.7965
51.997	23.292	30.185	35.5401	42.3406	17.6774	30.1294	39.6686	43.1707	43.86	19.9566	42.6371	52.1428	36.8002	36.4296	26.6425	35.562	41.8588	29.9349	37.9342	26.3605	55.7562	20.7904	18.8114	30.6853
52.197	23.3661	30.185	35.3271	42.4425	17.7469	30.0183	39.3962	43.0929	43.0262	21.6243	43.0262	54.422	36.4944	36.2813	26.3847	35.4862	41.5253	30.463	37.3338	26.3938	55.892	20.9387	18.7447	30.5742
52.397	23.4402	30.185	35.114	42.5444	17.8164	29.9071	39.1238	43.0151	42.1923	23.292	43.3597	55.9229	36.1887	36.1331	26.127	35.4104	41.4071	30.8035	36.7335	26.4272	56.0279	21.0869	18.678	30.463
52.597	23.5143	30.185	34.9009	42.6463	17.8859	29.7959	38.8514	42.9372	40.7748	24.2092	45.6389	56.1175	35.9441	35.9886	25.9682	35.2596	41.289	31.144	36.1331	26.4605	56.1638	21.2351	17.7886	28.7953
52.797	23.6687	30.0492	34.6878	42.7482	17.9554	29.6847	38.579	42.8594	39.3573	25.1264	47.9181	56.3121	35.6995	35.844	25.8094	35.1087	41.1709	31.4844	35.7884	26.7941	56.2997	21.3834	17.3439	27.4056
52.997	23.8231	29.9133	34.5303	42.8409	17.9693	29.7125	38.3497	42.8803	38.8014	25.2932	48.3767	56.3954	35.4549	35.6995	25.6505	34.9578	41.0528	31.8249	35.4438	27.1276	56.4356	21.5316	17.0381	26.266
53.197	23.9776	29.7774	34.3728	42.9335	17.9832	29.7403	38.1204	42.9011	38.2455	25.4599	48.8353	56.4788	35.2103	35.555	25.4917	34.8069	40.9346	32.1654	35.0991	27.4612	56.5715	21.6799	16.7324	25.1264
53.397	24.132	29.6415	34.2153	43.0262	17.9971	29.7681	37.8911	42.922	37.6896	25.6267	49.2939	56.5622	34.9657	35.4104	25.3329	34.656	40.8165	32.5059	34.7545	27.7947	56.7074	21.8281	16.9548	24.2926
53.597	24.2864	29.5056	34.0578	43.1188	18.011	29.7959	37.6618	42.9428	37.345	25.8491	49.7525	56.6456	34.8823	35.0954	25.1741	34.5051	40.6984	32.8464	34.4098	28.1282	56.8432	21.9763	16.9733	23.9961
53.797	24.4408	29.3697	33.9003	43.2115	18.2704	29.9997	37.4325	42.9636	37.0003	26.0714	49.5996	56.5205	34.799	34.7804	25.0152	34.3542	40.5803	33.1869	34.0624	28.2394	56.9791	22.1246	16.9918	23.6996
53.997	24.5952	29.2338	33.7428	43.3041	18.5298	30.2036	37.2032	42.9845	36.6556	26.2938	49.4468	56.3954	34.7156	34.4654	24.7373	34.1478	40.4468	33.5649	33.715	28.3506	57.0347	22.1431	17.0104	23.4031
54.197	24.7496	29.098	33.441	43.2327	18.7892	30.4074	36.9739	43.0053	36.311	26.5161	49.2939	56.2704	34.6322	34.1504	24.4593	33.9413	40.3134	33.9429	33.3675	28.4618	57.0903	22.1616	17.3677	23.4031
54.397	24.904	28.9621	33.1392	43.1612	18.5854	30.6853	36.7446	43.0262	35.9663	26.7385	49.141	56.1453	34.5488	33.8354	24.1814	33.7348	40.18	34.3209	33.1012	28.5915	57.1459	22.1802	17.7251	23.4031
54.597	25.1141	28.9621	32.8374	43.0897	18.3816	30.9633	36.5222	43.0447	35.3965	26.7385	49.1208	56.0998	34.4654	33.5204	23.9034	33.5283	40.0466	34.6989	32.8348	28.7212	56.4232	23.7089	18.0824	23.4031
54.797	25.3241	28.9621	32.5357	43.0182	18.1777	31.2412	36.2999	43.0632	34.8268	26.7385	49.1006	56.0543	34.4168	33.3884	23.6255	33.3219	39.9132	35.0769	32.6495	28.8694	55.7006	25.2376	18.4398	23.4031
54.997	25.5341	28.9621	32.2339	42.9468	18.5669	31.5748	36.0775	43.0818	34.257	26.7385	49.0804	56.0088	34.3681	33.2564	23.3475	33.1154	40.0482	35.4263	32.4642	29.0177	52.6432	26.2938	18.7972	23.4031
55.197	25.7441	28.9621	31.9321	42.8753	18.956	31.9083	35.8552	43.1003	33.6872	26.7385	49.0602	55.9634	34.3195	33.1243	23.0696	32.9089	40.1832	35.7757	32.2789	29.1659	48.196	25.4044	19.1545	23.4031
55.397	25.9541	28.9621	31.6304	42.8038	19.3451	32.2418	35.6328	43.1188	33.4569	26.8576	49.0399	55.9179	34.2709	32.9923	23.1599	32.8394	40.3182	36.1252	32.0936	29.3141	47.0657	25.497	19.5119	23.4031
55.597	26.1641	28.9621	31.7415	42.7482	20.2345	31.5562	35.4104	43.1374	33.2266	26.9767	49.0197	55.8724	34.2222	32.8603	23.2503	32.7699	40.4532	36.4746	31.9083	29.4624	45.9354	25.5896	20.5125	24.237
55.797	26.3741	28.9621	31.8527	42.6927	21.124	30.8706	35.2931	43.0756	32.9963	27.0959	48.9995	55.8269	34.1736	32.7283	23.3406	32.7005	40.5882	36.824	31.9194	29.8181	44.805	25.6823	22.4025	25.4599
55.997	26.5841	28.9621	31.9639	42.6371	22.0134	30.185	35.1757	43.0138	32.766	27.215	48.9793	55.7814	34.1249	32.5962	23.4309	32.631	40.7232	37.1734	31.9305	30.1739	44.2908	25.6684	24.4593	26.3494
56.197	26.7941	28.9621	32.0751	42.5815	23.0418	29.24	35.0584	42.9521	32.5357	27.3341	48.9591	55.7359	34.0763	32.4642	23.5213	32.5615	40.8582	37.5228	31.9417	30.5297	43.7766	25.6545	26.9609	26.7941
56.397	27.0906	28.8138	32.1863	42.5259	24.0702	28.295	34.941	42.8903	32.3054	27.4532	48.9389	55.6905	34.2431	32.4086	23.6116	32.492	40.9694	37.7761	31.9528	30.8855	43.2624	25.6406	29.0733	26.6273
56.597	27.387	28.6656	32.2974	42.4703	24.8207	27.6279	34.8237	42.8285	32.0751	27.5723	48.9187	55.645	34.4098	32.353	23.7019	32.4225	41.0806	38.0293	31.9639	31.2412	42.7482	25.6267	31.6489	25.3235
56.797	27.6835	28.5174	32.1418	42.3702	25.5711	26.9609	34.7063	42.7668	31.723	28.1838	48.9125	55.5832	34.5766	32.2974	23.7923	32.353	41.1917	38.2826	31.6998	31.6304	42.3591	25.8491	31.8898	25.2932
56.997	27.9476	27.9615	31.9861	42.2702	26.2197	26.9053	34.589	42.705	31.3709	28.7953	48.9063	55.5214	34.7434	32.2418	23.5977	32.1863	41.3029	38.5358	31.4358	32.0195	41.97	26.0714	32.8533	25.0152
57.197	28.2116	27.4056	31.8305	42.1701	26.8682	26.8497	34.4716	42.6432	31.0189	29.4068	48.9001	55.4597	34.9101	32.1863	23.4031	32.0195	41.4141	38.789	31.1717	32.4086	41.5809	26.2938	33.5204	24.9411
57.397	28.4757	26.8497	31.6748	42.07	27.5167	26.7941	34.3542	42.5815	30.2962	29.9766	48.894	55.3979	34.9935	31.7601	23.2086	31.8527	41.5253	39.0423	30.9077	32.7977	41.1917	26.5161	34.1875	24.867
57.597	28.7397	26.2938	31.5192	41.97	28.6007	27.211	34.1381	42.2973	29.5736	30.5464	48.8878	55.3361	35.0769	31.3339	23.014	31.686	41.6365	39.2955	30.7826	33.3675	40.8026	26.7385	34.8545	24.7929
57.797	28.5952	25.8713	31.3635	41.8699	29.6847	27.6279	33.9219	42.0132	28.8509	31.1162	48.8816	55.2744	35.1603	30.9077	22.8194	31.5192	41.7476	39.5488	30.6575	33.9373	40.7248	26.8386	35.2437	24.5427
57.997	28.4506	25.4488	31.2079	41.7699	30.4352	27.8503	33.7057	41.7291	28.1282	31.686	48.8754	55.2126	35.2437	30.4815	22.6249	31.3524	41.8588	39.802	30.5325	34.5071	40.647	26.9386	35.6328	24.2926
58.197	28.3061	25.0263	31.0522	41.6698	31.1856	28.0726	33.4895	41.445	27.8392	32.0084	48.8692	55.1508	35.3271	30.0553	22.6805	31.3524	41.7715	39.9529	30.4074	35.0769	40.5691	27.0387	36.0219	24.6539
58.397	28.1616	24.6039	30.8966	41.5697	31.5053	28.295	33.2733	41.1609	27.5501	32.3308	48.8631	55.0891	35.4104	29.6291	22.2358	31.0189	41.6841	40.1038	30.185	35.466	40.4913	27.1387	36.411	25.0152
58.597	28.0171	24.1814	30.7409	41.4697	31.8249	28.5174	33.0572	40.8767	27.261	32.6532	48.8024	55.1851	35.0658	29.3623	22.0245	30.8966	41.5967	40.2547	29.9627	35.8552	40.4135	27.2388	36.2387	25.0764
58.797	27.9337	24.0007	30.6774	41.3903	32.1446	28.7397	32.841	40.5926	26.972	32.9756	48.7418	55.2811	34.7211	29.0955	21.8133	30.7743	41.5094	40.4055	29.7403	36.2443	40.4357	27.6279	36.0664	25.1375
58.997	27.8503	23.8201	30.6139	41.3109	32.4642	28.9621	32.6248	40.3085	26.6829	33.298	48.6811	55.3771	34.3765	28.8287	21.602	30.652	41.422	40.5564	29.518	36.6334	40.458	28.0171	35.8941	25.1987
59.197	27.7669	23.6394	30.5503	41.2314	32.7607	29.8144	32.4086	40.0244	26.8914	33.8678	48.6205	55.4732	34.0318	28.5618	21.3908	30.5297	41.3347	40.7073	29.4401	36.8891	40.4802	28.4062	35.7217	25.2598
59.397	27.6835	23.4587	30.4868	41.152	33.0572	30.6668	32.3864	39.802	27.0998	34.4376	48.5599	55.5692	33.6872	28.295	21.1796	30.4074	41.2473	40.8582	29.3623	37.1448	40.5024	28.7953	35.5494	25.321
59.597	27.4691	23.3078	30.4233	41.0726	33.3536	31.5192	32.3641	39.5796	27.3083	35.0074	48.4992	55.6652	33.4463	28.2672	21.0962	30.4282	41.1361	41.1028	29.2845	37.4005	40.5247	29.1844	35.3771	25.3821
59.797	27.2547	23.157	30.3597	40.9932	33.6038	32.1585	32.3419	39.3573	27.5167	35.5772	48.4386	55.7612	33.2054	28.2394	21.0128	30.4491	41.025	41.3474	29.2067	37.6563	40.8026	29.5597	35.2048	25.4433
59.997	27.0403	23.0061	30.2962	40.9138	33.8539	32.7977	32.3197	39.1349	27.0535	35.7996	48.3779	55.8572	32.9645	28.2116	20.9294	30.4699	40.9138	41.592	29.0992	37.9441	41.0806	29.9349	35.0324	25.5044
60.196	26.8259	22.8552	30.2684	40.747	34.1652	33.1535	32.2974	38.9126	26.5903	36.0219	48.3173	55.9532	32.7236	28.1838	20.846	30.4908	40.8026	41.8366	28.9917	38.2319	41.3585	30.3101	34.8601	25.5656
60.396	26.6114	22.7043	30.2406	40.5803	34.4765	33.5093	32.2752	38.6902	26.127	36.2443	48.2566	56.0493	32.4827	28.156	20.7626	30.5116	40.6914	42.0812	28.8842	38.5197	41.6365	30.6853	34.6878	25.6267
60.596	26.397	22.5534	30.2128	40.4135	34.7878	33.8651	32.253	38.4679	25.938	36.3888	48.196	56.1453	32.2418	28.1282	20.6793	30.5325	40.4753	42.3097	28.7768	38.8076	41.8959	30.9448	34.6297	25.6823
60.796	26.1826	22.4025	30.185	40.2467	35.0991	34.2208	32.2307	38.2455	25.749	36.5333	48.2886	56.2379	32.038	28.5729	20.5959	30.5533	40.2591	42.5382	28.6693	39.0954	42.1553	31.2042	34.5715	25.7379
60.996	25.9047	22.4211	30.1771	40.1673	35.4104	34.5766	32.2085	38.0231	25.56	36.6779	48.3813	56.3306	31.8342	29.0177	20.5125	30.5742	40.0429	42.7668	28.5618	39.3832	42.4147	31.4636	34.5134	25.7935
61.196	25.6267	22.4396	30.1692	40.0879	35.5216	34.799	32.1863	37.8008	25.371	36.8224	48.4739	56.4232	31.6304	29.4624	20.5045	30.5821	39.8267	42.9953	28.4544	39.6711	42.5444	31.686	34.4553	25.8491
61.396	25.3488	22.4581	30.1612	40.0085	35.6328	35.0213	32.1615	37.5414	25.182	36.9669	48.5666	56.5159	31.4265	29.9071	20.4966	30.59	39.6105	43.2238	28.3469	39.9589	42.6741	31.9083	34.3972	25.9047
61.596	25.0708	22.4766	30.1533	39.9291	35.744	35.2437	32.1368	37.2819	25.0867	36.9749	48.6592	56.6085	31.2227	30.3518	20.4887	30.598	39.3943	43.4524	28.2394	40.2467	42.8038	32.1307	34.3391	25.9602
61.796	24.7929	22.4952	30.1453	39.8497	35.8552	35.466	32.1121	37.0225	24.9914	36.9828	48.7519	56.7012	31.0189	30.7965	20.4807	30.6059	39.1782	43.6809	28.0232	40.3702	42.9335	32.353	34.281	26.0158
61.996	24.5149	22.5137	30.1374	39.7702	35.9663	35.6884	32.0874	36.7631	24.8961	36.9908	48.738	56.3815	30.8313	31.1509	20.4728	30.6139	38.962	43.9094	27.807	40.4938	43.0632	32.5754	34.2228	26.0714
62.196	24.1567	22.7237	30.1294	39.6908	36.0775	35.9107	32.0627	36.5037	24.8008	36.9987	48.7241	56.0619	30.6437	31.5053	20.4648	30.6218	38.7458	44.138	27.5909	40.6173	43.193	32.7977	34.1647	26.127
62.396	23.7984	22.9337	30.3518	39.5129	36.1109	36.3777	32.038	36.2443	24.7055	37.0066	48.7102	55.7423	30.456	31.8597	20.4569	30.6298	38.6593	43.6747	27.3747	40.7408	43.4264	33.0646	34.1066	26.1826
62.596	23.4402	23.1437	30.5742	39.3351	36.1442	36.8446	32.0133	35.9849	24.6102	37.0146	48.6963	55.4226	30.2684	32.2141	20.3457	30.5371	38.5729	43.2115	27.1585	40.8644	43.6599	33.3314	34.0485	26.2382
62.796	23.0819	23.3537	30.7965	39.1572	36.1776	37.3116	31.9886	35.7254	24.5149	37.0225	48.0014	54.8667	30.0808	32.5684	20.2345	30.4445	38.4864	42.7482	26.9423	40.9879	43.8934	33.5982	33.9904	26.2938
62.996	22.7237	23.5637	31.0189	38.9793	36.2999	37.9676	31.9639	35.466	24.3926	37.0559	47.3066	54.3108	29.8932	32.9228	20.1234	30.3518	38.3999	42.285	26.7261	41.1114	44.1269	33.8651	33.9323	26.3494
63.196	22.3655	23.7737	31.2412	38.8014	36.2443	38.2455	31.9639	35.1722	24.2703	37.0892	46.7507	54.1441	29.7056	33.2772	20.0122	30.2592	38.3134	41.8217	26.51	41.235	44.3603	34.1319	33.8742	26.405
63.396	22.0072	23.9837	31.3726	38.766	36.0358	38.7458	31.9639	34.8784	24.148	37.1226	45.083	52.3235	29.518	33.6316	19.901	30.1665	38.227	41.3585	26.2938	41.3585	44.0824	34.9843	33.816	26.4605
63.596	21.649	24.1937	31.504	38.7306	35.8274	39.2461	31.9639	34.5845	24.0257	37.1559	43.4153	50.503	29.248	33.7586	19.7898	30.0739	38.1405	40.8953	26.0066	41.2566	43.8044	35.8366	33.7579	26.5161
63.796	21.2907	24.4037	31.6354	38.6953	35.6189	39.7464	31.9639	34.2907	23.9034	37.1893	41.7476	48.6824	28.978	33.8857	19.8917	30.0183	38.054	40.432	25.7194	41.1547	43.5265	36.689	33.6998	26.5717
63.996	21.1796	24.5914	31.7668	38.6599	35.4104	40.2467	31.9639	33.9969	23.8446	37.222	40.0799	46.8619	28.7079	34.0128	19.9936	29.9627	37.9676	39.9688	25.4321	41.0528	43.4431	37.3978	33.6417	26.6273
64.196	21.0684	24.779	31.8982	38.6245	35.3993	40.5803	31.9639	33.7031	23.7857	37.2547	39.3573	45.4721	28.4379	34.1398	20.0956	29.9071	38.444	40.3579	25.1449	40.9508	43.3597	38.1065	33.5836	26.6829
64.396	20.9572	24.9666	32.0296	38.5891	35.3882	40.9138	31.9639	33.4092	23.7269	37.2874	38.6346	44.0824	28.1679	34.2669	20.1975	29.8515	38.9205	40.747	24.8577	40.8489	43.2763	38.8153	33.5255	26.7385
64.596	20.846	25.1542	32.161	38.5538	35.3771	41.2473	32.1148	33.2027	23.668	37.3201	38.6439	43.9805	27.8979	34.3939	20.2994	29.7959	39.397	41.1361	24.5705	40.747	43.193	39.5241	33.4673	26.7941
64.796	20.7348	25.3418	32.2924	38.5184	35.366	41.5809	32.2657	32.9963	23.6091	37.3528	38.6532	43.8786	27.6279	34.521	20.4013	29.7403	39.8735	41.5253	24.5756	40.7369	43.2041	40.1022	33.4092	26.8497
64.996	20.6237	25.5294	32.4238	38.483	35.3549	41.9144	32.4166	32.7898	23.5503	37.3855	38.6624	43.7766	27.6279	34.6044	20.4106	29.6847	40.35	41.9144	24.5806	40.7268	43.2152	40.6803	33.4092	26.9053
65.196	20.5125	25.717	32.5552	38.4476	35.2715	42.6927	32.5674	32.5833	23.4914	37.4182	38.6717	43.6747	27.6279	34.6878	20.4198	29.6291	40.8264	42.3035	24.5857	40.7167	43.2263	41.2584	33.4092	26.9609
65.396	20.4013	25.9047	32.6866	38.4123	35.1881	43.4709	32.7183	32.3768	23.4326	37.4509	38.6809	43.5728	27.6279	34.7712	20.4291	29.5736	41.3029	42.6927	24.5907	40.7066	43.2374	41.8366	33.4092	27.0164
65.596	20.1234	25.9682	32.731	38.2566	35.069	43.4153	32.8692	32.1704	23.3737	37.4836	38.6902	43.4709	27.6279	34.8545	20.4384	29.518	41.3585	43.4709	24.5958	40.6965	43.2485	42.4147	33.4092	27.072
65.796	19.8454	26.0317	32.7755	38.101	34.9498	43.3597	33.0201	31.9639	23.3148	37.5163	38.6809	43.369	27.6279	34.9379	20.4476	29.4624	41.4141	44.2492	24.6008	40.6864	43.0151	42.5148	33.4092	27.1276
65.996	19.5675	26.0952	32.82	37.9453	34.8307	43.3041	32.7739	31.6304	23.256	37.549	38.6717	43.2671	27.6279	35.0213	20.4569	29.4068	41.4697	45.0274	24.6059	40.6763	42.7816	42.6148	33.4648	27.2666
66.196	19.2895	26.1588	32.8644	37.7897	34.7116	43.2485	32.5277	31.2968	23.1971	37.5817	38.6624	43.1652	27.387	34.7804	20.1234	28.9806	41.5253	45.8057	24.6109	40.6662	42.5481	42.7149	33.5204	27.4056
66.396	19.0116	26.2223	32.9089	37.634	34.5925	43.193	32.2816	30.9633	23.1383	37.6144	38.6532	43.0632	27.1462	34.5395	19.7898	28.5544	41.5809	46.5839	24.616	40.6561	42.3146	42.8149	32.9274	26.6273
66.596	18.7336	26.2858	32.9534	37.4784	34.4734	43.1374	32.0354	30.6298	23.0794	37.6471	38.6439	42.9613	26.9053	34.2987	19.4563	28.1282	41.3214	47.0842	24.621	40.646	42.0812	42.915	32.3345	25.8491
66.796	18.4557	26.3494	32.9979	37.3227	34.3542	43.0818	31.7892	30.2962	23.0205	37.6798	38.6346	42.8594	26.6644	34.0578	19.1505	27.8364	41.062	47.5845	24.6261	40.6358	41.7032	43.5154	31.7415	25.0708
66.996	17.9792	26.5241	33.0423	37.1671	33.9836	42.8779	31.543	29.9627	22.9617	37.7125	38.5165	42.5676	26.4235	33.8169	18.8448	27.5445	40.8026	48.0848	24.2833	40.3394	41.3252	44.1157	31.1023	24.8207
67.196	17.5027	26.6988	33.0868	37.0114	33.6131	42.6741	31.2968	29.6291	22.9028	37.7452	38.3984	42.2757	26.1826	33.576	18.5391	27.2527	39.802	47.6401	23.9405	40.0429	40.9471	44.7161	30.463	24.5705
67.396	17.0262	26.8735	33.1313	36.8558	33.2425	42.4703	31.0374	29.3419	22.7175	36.9391	38.2802	41.9839	25.9324	33.1591	18.2333	26.9609	38.8014	47.1954	23.5977	39.7464	40.5691	45.3165	29.8515	23.7923
67.596	16.5498	27.0482	33.1807	36.7569	32.7977	42.2757	30.778	29.0547	22.5322	36.1331	38.1621	41.692	25.6823	32.7421	18.011	26.5828	37.5784	46.5839	23.2549	39.4499	40.1911	45.9168	29.5041	23.5421
67.796	16.51	30.0183	33.2301	36.6581	32.353	42.0812	30.5186	28.7675	22.3469	35.3271	38.044	41.4002	25.4321	32.3252	17.7886	26.2048	36.7863	46.0975	22.9121	39.1535	38.996	45.6945	29.1566	23.292
67.996	15.5968	27.3976	33.2795	36.5593	31.9083	41.8866	30.2592	28.4803	22.1616	34.521	37.9259	41.1084	25.182	31.9083	17.5662	25.8268	35.9941	45.6111	22.5693	38.857	37.8008	45.4721	28.8092	23.0418
68.196	15.1203	27.5723	33.3289	36.4605	31.4636	41.692	29.9997	28.1931	21.9763	33.715	37.8077	40.8165	24.9318	31.4914	17.3439	25.4488	35.202	45.1247	22.3377	38.6532	37.0225	45.8057	28.4618	22.7916
68.396	15.0041	27.6684	33.3783	36.3616	31.4497	41.4975	29.7403	27.9059	21.791	32.9089	37.6896	40.5247	24.6817	31.0745	17.1215	25.0708	34.4098	44.6383	22.106	38.4493	36.3184	46.2874	28.3645	22.6805
68.596	14.8878	27.7644	33.4278	36.2628	31.4358	41.3029	29.5259	27.7232	21.3797	32.5309	37.345	40.269	24.4149	30.7965	17.0104	24.8485	34.2272	44.5589	21.8744	38.2455	35.6143	46.7692	28.2672	22.5693
68.796	14.7716	27.8604	33.4772	36.164	31.4219	41.1084	29.3115	27.5406	20.9683	32.1529	37.0003	40.0132	24.148	30.5186	16.8992	24.6261	34.0445	44.4795	21.6428	38.0417	34.9101	47.251	28.1699	22.4581
68.996	14.6554	27.9564	33.5266	36.0652	31.408	40.9138	29.0971	27.3579	20.557	31.7749	36.6556	39.7575	23.8812	30.2406	16.7046	24.6261	33.8619	44.4	21.4112	37.8378	34.3681	47.6123	28.0726	22.3469
69.196	14.5392	28.0524	33.576	35.9663	31.4191	40.936	28.8827	27.1753	20.1456	31.3969	36.2999	39.6352	23.6144	29.9627	16.51	24.6261	33.6792	44.3206	21.1796	37.634	33.8261	47.9736	27.9615	22.0319
69.396	14.4229	28.1484	33.7567	35.9293	31.4302	40.9583	28.6682	26.9926	19.7342	31.0189	35.9663	39.2461	23.3475	29.6847	16.3155	24.6261	33.4966	44.2412	21.124	37.5506	33.2841	48.335	27.8503	21.7169
69.596	14.3067	28.2445	33.9373	35.8922	31.4414	40.9805	28.4538	26.81	19.766	31.0109	36.0017	39.2259	23.0807	29.4068	16.1209	24.6261	33.3139	44.1618	21.0684	37.4672	32.7421	48.6963	27.7391	21.4019
69.796	14.1905	28.3405	34.118	35.8552	31.4525	41.0027	28.2394	26.6273	19.7978	31.003	36.0371	39.2057	22.8139	29.1288	16.0209	24.7817	33.1313	44.0824	21.0128	37.3839	32.6727	48.7519	27.5538	21.1425
69.996	14.0742	28.4365	34.2987	35.8181	31.4636	41.025	27.8781	26.581	19.8295	30.9951	36.0725	39.1855	22.5471	28.8509	15.9208	24.9374	32.8692	44.0189	20.9572	37.3005	32.6032	48.8075	27.3685	20.8831
70.196	13.958	28.5325	34.4793	35.781	30.4074	40.2097	27.5167	26.5347	19.8613	30.9871	36.1078	39.1653	22.2802	28.5729	15.8207	25.093	32.6071	43.9553	20.9016	37.2171	32.5337	48.8631	27.1832	20.6237
70.396	13.8418	28.6285	34.66	35.744	29.3512	39.3943	27.1554	26.4883	19.8931	30.9792	36.1432	39.145	22.0134	28.295	15.7207	25.2487	32.3451	43.8918	20.846	37.1337	32.4642	48.9187	27.35	20.2067
70.596	13.8696	29.0385	34.8406	35.7069	28.295	38.579	26.7941	26.442	19.9248	30.9712	36.1786	39.1248	22.0134	28.2487	15.6206	25.4044	32.083	43.8283	20.7904	37.0503	31.8157	48.4739	27.5167	19.7898
70.796	13.8973	29.4485	35.0213	35.6699	27.7113	38.1343	26.4328	26.3957	19.9566	30.9633	36.214	39.1046	22.0134	28.2023	15.6984	25.5044	31.821	43.7647	20.7348	36.9669	31.1671	48.0292	27.5723	19.8454
70.996	13.9251	29.8585	35.202	35.6328	27.1276	37.6896	26.0714	26.3494	18.8448	30.7409	36.2493	39.0844	22.0134	28.156	15.7763	25.6045	31.5589	43.7012	20.6793	36.8836	30.5186	47.5845	27.6279	19.901
71.196	13.9529	30.2684	35.3826	35.5957	26.5439	37.2449	25.9547	26.3605	18.7538	30.6954	36.2847	39.0642	22.0134	28.1097	15.8541	25.7045	31.2968	43.6377	20.6237	36.8002	30.185	47.4177	27.6835	19.9566
71.396	13.9807	30.6784	35.5633	35.5587	25.9602	36.8002	25.8379	26.3716	18.6629	30.65	36.3201	39.044	22.0134	28.0634	15.9319	25.8046	31.1801	43.5265	20.5681	36.7168	29.8515	47.251	27.7391	20.0122
71.596	14.0085	31.0884	35.744	35.5216	26.0158	36.6983	25.7212	26.3827	18.5719	30.6045	36.3555	39.0238	22.0134	28.0171	16.0097	25.9047	31.0634	43.4153	20.5125	36.6334	29.518	47.0842	27.7947	20.0678
71.796	14.0363	31.4983	36.1702	35.2622	26.0714	36.5963	25.6045	26.3938	18.4809	30.559	36.3793	39.0238	22.0134	27.9707	15.9542	26.0529	30.9466	43.3041	20.3585	36.4239	29.1844	46.9174	28.5174	19.7898
71.996	14.0641	31.9083	36.5963	35.0028	26.127	36.4944	25.4877	26.405	18.39	30.5135	36.4031	39.0238	22.0134	27.9244	15.8986	26.2011	30.8299	43.193	20.2046	36.2143	28.8231	46.5283	29.24	19.5119
72.196	14.0959	32.218	37.0225	34.7434	26.1826	36.3925	25.371	26.4161	18.299	30.468	36.4269	39.0238	22.0134	27.8781	15.843	26.3494	30.7131	43.0818	20.0507	36.0048	28.4618	46.1392	29.9627	19.2339
72.396	14.1276	32.5277	37.4487	34.484	26.2382	36.2906	25.2543	26.4272	18.2081	30.4226	36.4508	39.0238	22.0134	27.8318	15.7874	26.4976	30.5964	42.9706	19.8967	35.7953	28.1004	45.7501	30.6853	18.956
72.596	14.1594	32.8374	37.8749	34.2245	26.2938	36.1887	25.1375	26.4383	18.1171	30.3771	36.4746	39.0238	22.0134	27.7854	15.7318	26.6458	30.4797	42.8594	19.7428	35.5858	27.7391	45.3609	31.1301	18.7336
72.796	14.1912	33.1472	38.3011	33.9651	26.0529	35.9663	25.0208	26.4494	18.0261	30.3316	36.4984	39.0238	22.0134	27.7391	15.6762	26.7941	30.3629	42.7482	19.5888	35.3762	27.5353	44.8421	32.0751	18.8726
72.996	14.2229	33.4569	38.3415	33.8691	25.812	35.744	24.904	26.4605	17.9352	30.2861	36.5222	39.0238	21.7216	27.4612	15.5743	27.1554	30.2462	42.6371	19.4349	35.1667	27.3314	44.3233	33.0201	19.0116
73.196	14.2547	33.7666	38.3819	33.7731	25.5711	35.5216	24.5626	26.1747	17.8442	30.2406	36.5222	38.8625	21.4297	27.1832	15.4724	27.5167	30.1294	42.5259	19.281	34.9572	27.1276	43.8044	33.3425	18.8559
73.396	14.2865	34.0763	38.4224	33.6771	25.3302	35.2993	24.2211	25.8888	17.8887	29.6514	36.5222	38.7013	21.1379	26.9053	15.3705	27.8781	29.8515	42.1553	19.127	34.7476	26.9238	43.2856	33.6649	18.7003
73.596	14.1141	34.2375	38.4628	33.581	25.0893	35.0769	23.8796	25.6029	17.9331	29.0621	36.5222	38.5401	20.846	26.6273	15.2686	28.2394	29.5736	41.7847	18.9731	34.5381	26.72	42.7668	33.9874	18.5446
73.796	13.9418	34.3987	38.5032	33.485	24.8485	34.8545	23.5381	25.317	17.9776	28.4729	36.5222	38.3789	20.5542	26.3494	15.1666	28.6007	29.2956	41.4141	18.8191	34.3286	26.5161	42.2479	34.3098	18.389
73.996	13.7695	34.5599	38.5437	33.389	24.3296	34.6322	23.1967	25.0311	18.0221	27.8836	36.5222	38.2177	20.2623	26.0714	15.0647	28.9621	29.0177	41.0435	18.6652	34.1191	26.3216	41.5114	34.6322	18.2333
74.196	13.5972	34.7211	38.5841	33.293	23.8108	34.4098	22.8552	24.7452	18.0666	27.2944	36.5222	38.0565	19.9705	25.7935	14.8201	29.329	28.7397	40.6729	18.5113	33.9095	26.127	40.7748	34.4098	18.2055
74.396	13.4248	34.8823	38.6245	33.197	23.292	34.1875	22.5137	24.4593	17.8535	27.1276	36.5222	37.8953	19.6786	25.5155	14.5755	29.6959	28.4618	40.3023	18.0999	33.5538	25.9324	40.0383	34.1875	18.1777
74.596	13.2525	35.0436	38.6649	33.101	22.9139	34.1541	22.0769	24.2846	17.6404	26.9609	36.5222	37.7341	19.3799	25.3001	14.3309	30.0627	27.8364	39.6491	17.6885	33.198	25.7379	39.3017	34.2987	18.146
74.796	13.0802	35.2048	38.7054	33.0049	22.5359	34.1208	21.6402	24.1099	17.4273	26.7941	36.5222	37.5729	19.0811	25.0847	14.0864	30.4296	27.211	38.996	17.2772	32.8422	25.7712	39.4796	34.4098	18.1142
74.996	12.9079	35.366	38.7458	32.9089	22.1579	34.0874	21.2034	23.9352	17.2142	26.6273	36.5222	37.4117	18.7823	24.8693	13.8418	30.7965	26.5856	38.3428	16.8658	32.4864	25.8046	39.6575	34.521	18.0824
75.196	12.7355	35.5272	38.6717	32.8533	21.7799	34.0541	20.7666	23.7605	17.0011	26.4605	36.6731	37.3481	18.4835	24.6539	13.9251	31.2412	25.9602	37.6896	16.6323	32.2298	25.8379	39.8354	34.6322	18.0507
75.396	12.5632	35.6884	38.5976	32.7977	21.4019	34.0207	20.3298	23.5858	16.788	26.2938	36.824	37.2846	18.1847	24.4385	14.0085	31.686	25.7101	37.3468	16.3989	31.9732	25.8713	40.0132	34.7434	18.0189
75.596	12.7379	36.0219	38.5234	32.7421	20.9989	33.7289	19.8931	23.4111	16.6848	26.2064	36.9749	37.2211	17.8859	24.2231	14.0919	32.1307	25.4599	37.004	16.3433	31.8157	25.9047	40.1911	34.8545	17.9871
75.796	12.9126	36.3555	38.4493	32.6866	20.5959	33.437	19.4563	23.2364	16.5815	26.1191	37.1258	37.1575	17.5871	24.0077	14.1753	32.5754	25.2098	36.6612	16.2877	31.6582	25.938	40.369	34.9657	17.9554
75.996	13.0873	36.689	38.3752	32.631	20.1928	33.1452	19.1969	22.9399	16.4783	26.0317	37.2767	37.094	17.2883	23.7923	14.2587	33.0201	24.9596	36.3184	16.2321	31.5007	25.9714	40.5469	34.8545	17.9924
76.196	13.262	37.0225	38.3011	32.5754	19.7898	32.8533	18.9375	22.6434	16.375	25.9444	37.4275	37.0305	17.1076	23.8201	14.3421	33.4648	24.7095	35.9756	16.1765	31.3432	26.0047	40.7248	34.7434	18.0295
76.396	13.4367	37.3561	38.5632	32.6151	19.4192	32.1863	18.678	22.3469	16.2718	25.857	37.5784	36.9669	16.927	23.8478	14.444	33.8076	24.4593	35.6328	16.1209	31.1856	26.0381	40.9027	34.6322	18.0666
76.596	13.6115	37.6896	38.8252	32.6548	19.0486	31.5192	18.6336	22.3025	16.1686	25.7697	37.3894	36.7779	16.7463	23.8756	14.5459	34.1504	24.7929	35.466	16.2877	30.5742	26.0714	41.0806	35.1325	18.1407
76.796	13.7862	38.0231	39.0873	32.6945	18.678	30.8521	18.5891	22.258	16.0653	25.6823	37.2004	36.5889	16.5656	23.9034	14.6478	34.4932	26.0714	34.6878	16.4545	29.9627	26.1191	40.9853	35.6328	18.2148
76.996	13.7154	38.3061	39.3493	32.7342	19.0672	30.7409	18.5446	22.2135	15.7735	25.3627	37.0114	36.3999	16.6212	23.7506	14.7497	34.836	25.8908	34.4654	16.3856	29.7774	26.1667	40.89	36.1331	18.2889
77.196	13.6447	38.5891	39.6114	32.7739	18.011	29.9071	18.5001	22.169	15.4816	25.043	36.8224	36.2109	16.6768	23.5977	14.8516	35.1788	25.7101	34.2431	16.3168	29.5921	26.2144	40.7947	36.3777	18.3223
77.396	13.5739	38.8721	39.8735	32.8136	16.8992	30.2406	18.4557	22.1246	15.1898	24.7234	36.6334	36.0219	16.7324	23.4448	14.9535	35.5216	25.5294	34.0207	16.248	29.4068	26.262	40.6994	36.6223	18.3556
77.596	13.5032	39.1551	40.1355	32.8533	17.4551	30.2962	18.4186	22.0505	14.898	24.4037	36.4444	35.8329	16.788	23.292	14.7312	36.096	25.3488	33.7983	16.1792	29.2215	26.3097	40.6041	36.8669	18.389
77.796	13.4324	39.4381	40.2634	32.8367	16.9548	30.2962	18.3816	21.9763	14.7312	24.2592	36.2554	35.6439	16.4267	22.5693	14.5088	36.6705	24.993	33.6983	16.1103	29.0362	26.3573	40.5088	37.1115	18.4223
77.996	13.3617	39.7211	40.3912	32.82	16.0097	29.7403	18.3445	21.9022	14.5644	24.1147	36.0664	35.4549	16.0653	21.8466	14.2865	37.2449	24.6372	33.5982	16.0415	28.8509	26.405	40.4135	37.3561	18.4557
78.196	13.2909	40.0041	40.5191	32.8033	15.9542	29.518	18.1555	21.9578	14.3977	23.9701	35.8774	35.2659	15.8916	21.7285	14.1112	37.3732	24.2814	33.4982	15.9727	28.6656	26.3255	40.4055	37.445	18.5224
78.396	13.2202	40.2871	40.647	32.7866	15.1203	29.6847	17.9665	22.0134	14.2309	23.8256	35.6884	35.0769	15.7179	21.6104	13.9358	37.5015	23.9257	33.3981	15.9039	28.4803	26.2461	40.3976	37.534	18.5891
78.596	13.1494	40.5701	40.7748	32.7699	15.1203	29.9849	17.7775	22.069	14.0641	23.6811	35.7509	34.8893	15.5442	21.4922	13.7605	37.6297	23.5699	33.298	15.835	28.295	26.1667	40.3897	37.6229	18.6558
78.796	13.0787	40.8531	40.9027	32.7533	15.1203	30.2851	17.5885	22.1246	13.9946	23.4587	35.8135	34.7017	15.3705	21.3741	13.5852	37.758	23.2549	33.1591	15.7662	28.1097	26.0873	40.3817	37.7118	18.7225
78.996	13.0079	41.1361	41.0305	32.7366	15.1203	30.5853	17.3995	22.1802	13.9251	23.2364	35.876	34.5141	15.1967	21.256	13.4099	37.8863	22.9399	33.0201	15.6974	27.9244	26.0079	40.3738	37.8008	18.7892
79.196	12.5771	41.025	41.1584	32.7199	15.1203	30.8855	17.2327	21.9022	13.8557	23.014	35.9385	34.3264	15.023	21.1379	13.2346	38.0146	22.6249	32.8811	15.6286	27.7391	25.9285	40.3658	37.9898	18.8114
79.396	12.1463	40.9138	41.2862	32.7032	15.1203	31.1856	17.0659	21.6243	13.7862	22.7916	36.0011	34.1388	14.8493	21.0197	13.0592	38.1429	22.3099	32.7421	15.5597	27.5538	25.8491	40.3579	38.1788	18.8337
79.596	11.7155	40.8026	41.4141	32.6866	14.7312	30.7965	17.2142	21.3278	13.5972	22.7138	36.0636	33.9512	14.6756	20.9016	12.8839	38.2712	21.9949	32.6032	15.4909	27.3685	25.9269	40.3801	38.3678	18.8559
79.796	11.2846	40.6914	41.34	32.631	14.5644	31.408	17.3624	21.0313	13.4082	22.636	36.1262	33.7636	14.5422	20.7793	12.7086	38.3994	21.6799	32.4642	15.4221	27.1832	26.0047	40.4024	38.5568	18.8782
79.996	10.8538	40.5803	41.2659	32.5754	14.2309	31.8527	17.5107	20.7348	13.2192	22.5582	36.1887	33.576	14.4088	20.657	12.5333	38.5277	20.9683	32.631	15.3533	26.9979	26.0825	40.4246	38.7458	18.9004
80.195	10.423	40.4691	41.1917	32.5198	13.9251	32.0658	17.405	20.6681	13.0302	22.4803	36.1733	33.4988	14.2754	20.5347	12.3579	38.656	20.2568	32.7977	15.2844	26.8126	26.1604	40.4468	38.9015	19.1005
80.395	9.99219	40.3579	41.1176	32.4642	13.6194	32.2789	17.2994	20.6014	12.8411	22.4025	36.1578	33.4216	14.1419	20.4124	12.1826	38.7843	19.5452	32.9645	15.2156	26.6273	26.2382	40.4691	39.0571	19.3006
80.595	9.56137	40.2467	41.0435	32.4086	13.3415	32.353	17.1938	20.5347	12.8273	22.3678	36.1424	33.3444	14.0085	20.2901	12.0073	38.9126	18.8337	33.1313	15.1468	26.442	26.316	40.4913	39.2128	19.5008
80.795	9.11666	39.9577	40.9694	32.353	12.73	32.4271	17.0882	20.468	12.8134	22.333	36.1269	33.2672	13.914	20.2401	11.2291	38.8385	18.1221	33.298	15.078	26.2567	26.3938	40.5135	39.3684	19.7009
80.995	8.67194	39.6686	40.8953	32.2974	12.1185	32.5013	16.9826	20.4013	12.7995	22.2983	36.1115	33.19	13.8195	20.1901	10.4508	38.7643	15.5094	33.7983	15.0091	26.0714	26.4717	40.5358	39.5241	19.901
81.195	8.22723	39.3795	40.8211	32.2418	11.507	32.5754	16.8769	20.3346	12.7856	22.2636	36.096	33.1127	13.725	20.14	9.67255	38.6902	14.2587	34.4932	14.3699	25.7935	26.5495	40.558	39.5518	20.5264
81.395	7.78251	39.0905	40.747	32.1863	10.8399	32.631	16.7713	20.2679	12.7717	22.2288	36.0806	33.0355	13.6305	20.09	9.17225	38.3567	13.0079	35.1881	13.7306	25.5155	26.6273	40.5803	39.5796	21.1518
81.595	7.3378	38.8014	40.7007	32.1307	10.1729	32.6866	16.6657	20.2012	12.7578	22.1941	36.0652	32.9583	13.536	20.04	8.67194	38.0231	12.1741	35.9663	13.0913	25.2376	26.6353	40.5803	39.6074	21.7771
81.795	7.05985	38.7236	40.6544	32.0751	9.50579	32.7421	16.5601	20.1345	12.7439	22.1593	36.0497	32.8811	13.4415	19.9899	8.17164	37.6896	11.3402	36.7446	12.452	24.9596	26.6432	40.5803	39.6352	22.4025
81.995	6.78191	38.6457	40.608	32.0195	9.61696	32.9506	16.4545	20.0678	12.73	22.1246	36.0343	32.8039	13.347	19.9399	7.67134	37.3561	10.5064	37.5228	12.163	24.7929	26.6511	40.5803	39.3017	22.9306
82.195	6.50396	38.5679	40.5617	31.9639	9.72814	33.1591	16.6768	19.9566	12.7856	22.1023	36.0188	32.7267	13.2525	19.8899	7.17103	37.0225	10.4508	38.1232	11.8739	24.6261	26.6591	40.5803	38.9682	23.4587
82.395	6.22601	38.4901	40.5154	31.9083	9.83932	33.3675	16.6323	19.7342	12.8411	22.0801	36.0034	32.6495	13.158	19.8399	7.05059	36.9299	10.3952	38.7236	11.5848	24.4593	26.667	40.5803	38.6346	23.9868
82.595	5.94806	38.4123	40.4691	31.8527	9.9505	33.576	16.7213	19.5675	12.8967	22.0579	35.988	32.5723	13.0635	19.7898	6.93014	36.8372	10.3396	39.3239	11.2958	24.2926	26.675	40.5803	38.3011	24.5149
82.795	5.80909	38.3984	40.4876	31.8157	9.61696	33.6538	16.8102	19.4007	12.9523	22.0356	35.9725	32.4951	13.0079	19.7565	6.8097	36.7446	10.284	39.9243	11.0067	24.1258	26.6829	40.5803	38.2566	25.6823
82.995	5.67012	38.3845	40.5061	31.7786	9.28343	33.7316	16.8992	19.2339	13.0079	22.0134	35.9571	32.4179	12.9523	19.7231	6.68926	36.6519	10.2284	40.5247	10.9908	24.1337	26.6908	40.5803	38.2121	26.8497
83.195	5.53114	38.3706	40.5247	31.7415	8.94989	33.8095	16.8992	19.2339	12.8411	21.9856	35.9416	32.3407	12.8967	19.6898	6.56881	36.5593	9.70035	40.9416	10.9749	24.1417	26.6988	40.5803	38.1677	28.0171
83.395	5.39217	38.3567	40.5494	31.8033	8.61636	33.8873	16.8992	19.2339	12.6744	21.9578	35.9262	32.2635	12.8411	19.6564	6.44837	36.4666	9.17225	41.3585	10.9591	24.1496	26.7067	40.5803	38.1232	29.1844
83.595	5.13646	38.3789	40.5741	31.8651	8.28282	33.9651	16.8992	19.2339	12.7578	21.8855	35.9107	32.1863	12.7856	19.6231	6.14819	36.6779	8.64415	41.7754	10.9432	24.1576	26.7147	40.5803	38.0787	30.3518
83.795	4.88075	38.4011	40.5988	31.9268	8.04656	34.0902	16.8992	19.2339	12.8411	21.8133	35.466	32.1307	12.1	20.0492	5.848	36.8891	8.11605	42.1923	10.9273	24.1655	26.7226	40.5803	37.7313	31.5609
83.995	4.62504	38.4234	40.6235	31.9886	7.81031	34.2153	16.8992	19.2339	12.9245	21.741	35.0213	32.0751	11.4144	20.4754	5.54782	37.1004	7.58795	42.6093	10.9114	24.1734	26.7306	40.5803	37.3839	32.7699
84.195	4.36933	38.4456	40.6482	32.0504	7.57405	34.3403	16.7562	19.2419	13.0079	21.6687	34.5766	32.0195	10.7288	20.9016	5.24764	37.3116	7.05985	43.0262	10.8955	24.1814	26.7385	40.5803	37.0364	33.979
84.395	4.11361	38.4679	40.6729	32.1121	7.3378	34.4654	16.6133	19.2498	13.0913	21.5965	34.5687	32.0433	10.6398	20.8794	4.94746	37.5228	6.9042	43.1596	10.8796	24.1893	26.7329	40.5636	36.689	35.1881
84.595	4.00244	38.3567	40.6976	32.1739	6.78191	34.8545	16.4703	19.2578	13.1747	21.5242	34.5607	32.0671	10.5509	20.8571	4.83628	37.5089	6.74855	43.293	10.8638	24.1973	26.7274	40.5469	36.7353	35.4382
84.795	3.89126	38.2455	40.7223	32.2357	6.57808	34.9657	16.3274	19.2657	13.2581	21.4519	34.5528	32.091	10.4619	20.8349	4.7251	37.495	6.5929	43.4264	10.8479	24.2052	26.7218	40.5302	36.7816	35.6884
84.995	3.78008	38.1343	40.747	32.2974	6.37425	35.0769	16.1845	19.2736	13.3415	21.3797	34.5448	32.1148	10.373	20.8127	4.61392	37.4811	6.43725	43.5598	10.832	24.2131	26.7163	40.5135	36.828	35.9385
85.195	3.6689	38.0231	40.8119	32.4179	6.17042	35.1881	16.0415	19.2816	13.4248	21.3074	34.5369	32.1386	10.284	20.7904	4.50274	37.4672	6.2816	43.6933	10.8161	24.2211	26.7107	40.4969	36.8743	36.1887
85.395	3.55772	37.912	40.8767	32.5383	5.68865	35.0954	15.8986	19.2895	13.5082	21.2351	34.529	32.1624	9.99682	20.8275	4.50274	37.4858	5.08643	44.138	10.8002	24.229	26.7051	40.4802	36.9206	36.4388
85.595	3.44654	37.8008	40.9416	32.6588	5.20687	35.0028	15.528	18.9745	13.5638	21.2074	34.521	32.1863	9.70961	20.8646	4.50274	37.5043	3.89126	44.5827	10.7843	24.237	26.6996	40.4635	36.9669	36.689
85.795	3.33536	37.6896	41.0064	32.7792	4.7251	34.9101	15.1574	18.6595	13.6194	21.1796	34.3542	32.1932	9.4224	20.9016	4.50274	37.5228	4.44715	46.9174	10.7797	24.2601	26.694	40.4468	37.0543	36.8002
85.995	3.22418	37.5784	41.0713	32.8997	4.65561	34.8545	14.7868	18.3445	13.5901	21.2513	34.1875	32.2002	9.13519	20.9387	4.53054	37.7452	4.78069	48.1126	10.7751	24.2833	26.6885	40.4302	37.1417	36.9114
86.195	3.11301	37.4672	41.1361	33.0201	4.58612	34.799	14.7868	18.1916	13.5608	21.3231	34.0207	32.2071	8.84798	20.9757	4.55833	37.9676	5.11422	49.3078	10.7704	24.3065	26.6829	40.4135	37.229	37.0225
86.395	3.35125	37.4593	41.2381	33.2425	4.51664	34.7434	14.7868	18.0388	13.5315	21.3948	33.8539	32.2141	8.56077	21.0128	4.55833	40.1355	4.94746	49.5487	10.7658	24.3296	26.6792	40.4172	37.3164	37.1337
86.595	3.58949	37.4514	41.34	33.4648	4.44715	34.6878	14.7868	17.8859	13.5022	21.4666	33.6872	32.221	8.53645	21.0475	4.22479	41.7198	4.78069	49.7896	10.7612	24.3528	26.6755	40.4209	37.4037	37.2449
86.795	3.82773	37.4434	41.4419	33.6872	4.68804	35.4846	14.7868	17.733	13.4728	21.5384	33.5204	32.2279	8.51213	21.0823	3.89126	43.3041	4.61392	50.0304	10.7565	24.3759	26.6718	40.4246	37.4911	37.3561
86.995	4.06597	37.4355	41.5438	33.9095	4.92893	36.2813	15.0462	18.0943	13.4435	21.6101	33.3536	32.2349	8.4878	21.117	3.72449	44.2769	4.66951	50.6975	10.7519	24.3991	26.6681	40.4283	37.5784	37.4672
87.195	4.30421	37.4275	41.6457	34.1319	5.16981	37.0781	15.3056	18.4557	13.4142	21.6819	33.1869	32.2418	8.46348	21.1518	3.55772	45.2498	3.94685	51.2812	10.7473	24.4223	26.6644	40.432	38.1899	37.9305
87.395	4.54245	37.4196	41.7476	34.3542	5.7813	37.5043	15.565	18.817	13.3849	21.7536	33.173	32.5893	8.43916	21.1865	3.69669	47.1398	3.22418	51.8649	10.7426	24.4454	26.6607	40.4357	38.8014	38.3937
87.595	4.78069	37.4117	42.1923	34.6739	6.39278	37.9305	15.9542	18.5669	13.3556	21.8254	33.1591	32.9367	8.41484	21.2212	3.83567	49.0298	3.13154	51.7908	10.738	24.4686	26.657	40.4394	39.4129	38.857
87.795	5.44776	37.3375	42.6371	34.9935	7.00426	38.3567	16.3433	18.3167	13.3263	21.8972	33.1452	33.2841	8.39052	21.256	4.15067	49.8452	3.03889	51.7167	10.7334	24.4918	26.6533	40.4431	39.7835	39.0423
87.995	6.11483	37.2634	43.0818	35.3132	7.89369	38.857	16.7324	18.0666	13.297	21.9689	33.1313	33.6316	8.3662	21.2907	4.46568	50.6605	2.94624	51.6425	10.7288	24.5149	26.6496	40.4468	40.1541	39.2276
88.195	6.78191	37.1893	43.5265	35.6328	8.78312	39.3573	16.7185	17.9137	13.2677	22.0407	33.0836	33.4092	8.34188	21.3255	4.78069	51.4758	2.19578	51.3646	10.7565	24.4673	26.6458	40.4505	40.5247	39.4129
88.395	6.83749	37.0781	43.6655	35.8088	8.72753	39.4351	16.7046	17.7608	13.2384	22.1124	33.036	33.1869	8.31756	21.3602	4.42862	51.3831	1.44532	51.0866	10.7843	24.4196	26.6421	40.4543	40.8953	39.5982
88.595	6.89308	36.9669	43.8044	35.9849	8.67194	39.5129	16.6907	17.6079	13.209	22.1842	32.9883	32.9645	8.29324	21.395	4.07656	51.2905	1.50091	50.503	10.8121	24.372	26.6384	40.458	41.2659	39.7835
88.795	6.94867	36.8558	43.9434	36.1609	8.61636	39.5908	16.6768	17.4551	13.1797	22.256	32.9407	32.7421	8.26892	21.4297	3.72449	51.1978	1.5565	49.9193	10.8399	24.3243	26.6347	40.4617	41.6365	39.9688
88.995	7.00426	36.7446	44.0824	36.3369	8.56077	39.6686	16.7139	17.279	13.1504	22.3277	32.893	32.5198	8.2446	21.4645	3.6689	51.1237	2.93697	48.8631	10.8677	24.2767	26.631	40.4654	41.8171	39.9688
89.195	7.05985	36.6334	44.2214	36.513	8.50518	39.7464	16.7509	17.103	13.1211	22.3995	32.8454	32.2974	8.22028	21.4992	3.61331	51.0496	4.31744	47.8069	10.8955	24.229	26.6273	40.4691	41.9978	39.9688
89.395	7.11544	36.5716	44.3603	36.689	8.43569	39.9827	16.788	16.927	13.0918	22.4713	32.7977	32.0751	8.19596	21.5339	3.55772	50.9755	5.69791	46.7507	10.9233	24.1814	26.6273	40.4505	42.1784	39.9688
89.595	7.17103	36.5099	44.4345	36.6334	8.3662	40.2189	16.8251	16.7509	13.0625	22.543	32.7459	32.0084	8.17164	21.5687	3.52066	50.9384	7.07838	45.6945	10.9511	24.1337	26.6273	40.432	42.3591	39.9688
89.795	7.22662	36.4481	44.5086	36.5778	8.29672	40.4552	16.8621	16.5749	13.0332	22.6148	32.694	31.9417	8.15774	21.5826	3.4836	50.9013	8.45885	44.6383	10.9789	24.0861	26.6273	40.4135	42.4703	39.8854
89.995	7.28221	36.3863	44.5827	36.5222	8.22723	40.6914	16.8992	16.3989	13.0039	22.6865	32.6421	31.875	8.14385	21.5965	3.44654	50.8643	9.83932	43.5821	11.0067	24.0384	26.6273	40.395	42.5815	39.802
90.195	7.3378	36.3246	44.6568	36.4666	7.89369	41.7754	16.8039	16.3909	12.9746	22.7583	32.5902	31.8082	8.12995	21.6104	3.46507	50.8272	12.2019	44.4159	11.0345	23.9908	26.6273	40.3764	42.6927	39.7186
90.395	7.39339	36.2628	44.7309	36.411	7.56016	42.8594	16.7086	16.383	12.9453	22.8301	32.5383	31.7415	8.11605	21.6243	3.4836	50.7902	14.5644	45.2498	11.0623	23.9431	26.6273	40.3579	42.8038	39.6352
90.595	7.44898	36.201	44.805	36.3555	7.05985	43.9712	16.6133	16.375	12.9159	22.9018	32.4864	31.6748	8.10215	21.6382	3.50213	50.7531	15.8847	45.5138	11.0901	23.8955	26.9609	40.1541	42.915	39.5518
90.795	7.50457	36.1393	44.9877	36.2443	6.55955	45.083	16.518	16.3671	12.8866	22.9736	32.4346	31.6081	8.08826	21.6521	3.89126	50.7531	17.2049	45.7779	11.8961	23.3475	27.2944	39.9502	43.0262	39.4685
90.995	7.56016	36.0775	45.1703	36.1331	5.98512	46.3615	16.4227	16.3592	12.8573	23.0453	32.3827	31.5414	8.07436	21.666	6.39278	49.6969	18.5252	46.0419	12.1185	23.3475	27.6279	39.7464	42.9627	39.3811
91.195	7.52045	35.9822	45.353	36.0219	5.4107	47.6401	16.3274	16.3512	12.828	23.1171	32.3308	31.4747	8.06046	21.6799	7.28221	49.4746	19.8454	46.306	11.8405	23.014	28.9621	38.9126	42.8991	39.2938
91.395	7.48074	35.8869	45.5357	35.9107	4.83628	48.9187	16.2321	16.3433	12.7987	23.1889	32.2789	31.408	8.11605	21.7132	8.28282	49.2522	20.0122	46.167	11.6599	22.5971	30.0183	38.3752	42.8356	39.2064
91.595	7.44104	35.7916	45.7183	35.7996	4.81245	48.9107	15.9727	16.6398	12.7694	23.2606	32.227	31.3413	8.17164	21.7466	9.89491	48.8075	20.1789	46.028	11.4792	22.1802	31.0745	37.8378	42.7721	39.119
91.795	7.40133	35.6963	45.901	35.6884	4.78863	48.9028	15.7133	16.9362	12.7401	23.3324	32.1751	31.2746	8.22723	21.7799	11.5811	47.9736	20.3457	45.889	11.2985	21.7632	32.1307	37.3005	42.7085	39.0317
91.995	7.36162	35.601	46.0836	35.5772	4.7648	48.8948	15.4538	17.2327	12.7108	23.4041	32.1233	31.2079	8.28282	21.8133	12.452	47.5845	20.5125	45.7501	11.1179	21.3463	33.1683	37.3561	42.645	38.9443
92.195	7.32192	35.5057	46.3801	35.4568	4.74098	48.8869	15.3586	17.4233	12.6815	23.4759	32.0714	31.1412	8.33841	21.8466	12.452	47.5845	20.4569	45.7084	11.2088	21.4373	34.206	37.4117	42.5815	38.857
92.395	7.28221	35.4104	46.6766	35.3363	4.71716	48.879	15.2633	17.6139	12.6521	23.5477	32.0195	31.0745	8.10493	22.0912	12.452	47.5845	20.4013	45.6667	11.2998	21.5283	35.2437	37.4672	42.5815	38.8093
92.595	7.30306	35.4243	46.973	35.2159	4.69333	48.871	15.168	17.8045	12.6228	23.6194	32.2252	31.1134	7.87146	22.3358	12.452	47.5845	20.3457	45.625	11.3908	21.6192	36.3555	37.7452	42.5815	38.7617
92.795	7.3239	35.4382	47.2695	35.0954	4.66951	48.8631	15.0727	17.9951	12.5935	23.6912	32.4308	31.1523	7.63798	22.5804	12.452	47.5845	20.2901	45.5833	11.4817	21.7102	37.4672	38.0231	42.5815	38.714
92.995	7.34475	35.4521	47.566	34.975	6.39278	48.3072	14.9774	18.1857	12.5642	23.7629	32.6365	31.1912	7.40451	22.825	12.452	47.5845	20.5681	45.9724	11.5727	21.8011	38.579	38.3011	42.5815	38.6664
93.195	7.36559	35.466	47.8625	34.8545	8.67194	47.0286	14.8821	18.3763	12.5349	23.8347	32.8422	31.2301	7.17103	23.0696	12.4428	47.5845	20.846	46.3615	11.6637	21.8921	38.6346	38.4262	42.5815	38.6187
93.395	7.38644	35.4799	47.8416	34.8615	12.1741	45.2498	14.7868	18.5669	12.5056	23.9065	33.0479	31.269	7.61575	23.7144	12.4335	47.5845	21.124	46.7507	11.7546	21.9831	38.6902	38.5512	42.5815	38.5711
93.595	7.40729	35.4938	47.8208	34.8684	12.6188	44.9829	14.898	18.956	12.4763	23.9782	33.2536	31.3079	8.06046	24.3593	12.4242	47.5845	20.9479	47.288	11.8456	22.074	38.7458	38.6763	42.5815	38.5234
93.795	7.42813	35.5077	47.7999	34.8754	13.0635	44.7161	15.0091	19.3451	12.447	24.05	33.4593	31.3469	8.50518	25.0041	12.415	47.5845	20.7719	47.8254	11.9366	22.165	38.8014	38.8014	42.7853	38.0787
93.995	7.44898	35.5216	47.7791	34.8823	13.5082	44.4493	14.8646	19.2673	12.4177	24.1218	33.6649	31.3858	8.94989	25.6489	12.4057	47.5845	20.5959	48.3628	12.0275	22.256	38.857	38.9265	42.9891	37.634
94.195	7.63163	35.5931	47.7582	34.8893	13.9529	44.1824	14.7201	19.1895	12.3883	24.1935	33.8706	31.4247	9.39461	26.2938	12.3964	47.5845	20.4198	48.9001	12.1185	22.3469	38.9126	39.0515	43.193	37.1893
94.395	7.81428	35.6646	47.7374	34.8962	14.3977	43.9156	14.5755	19.1116	12.359	24.2653	34.0763	31.4636	9.83932	26.9386	12.4659	47.6818	20.2438	49.4375	12.5261	22.1431	38.9682	39.1766	43.2763	36.9947
94.595	7.99693	35.736	47.7165	34.9032	14.898	43.9156	14.431	19.0338	12.3297	24.337	34.3264	31.6489	10.284	27.5835	12.5354	47.7791	20.0678	49.9749	12.9338	21.9393	39.0238	39.3017	43.3597	36.8002
94.795	8.17958	35.8075	47.6957	34.9101	15.3983	43.9156	14.2865	18.956	12.3004	24.4088	34.5766	31.8342	10.7288	28.2283	12.6049	47.8764	21.0498	50.2343	13.3415	21.7355	39.3156	39.5657	43.4431	36.6056
94.995	8.36223	35.879	47.6401	34.9287	15.8986	43.9156	14.2865	18.9143	12.2711	24.4806	34.8268	32.0195	11.1735	28.8731	12.6744	47.9736	22.0319	50.4937	13.814	21.6243	39.6074	39.8298	43.5265	36.411
95.195	8.54488	35.9505	47.5845	34.9472	16.6768	43.8878	14.2865	18.8726	12.2418	24.5523	35.0769	32.2048	11.6182	29.518	12.9523	47.5475	23.014	50.7531	14.2865	21.5131	39.8993	40.0938	44.4715	36.0497
95.395	8.72753	36.0219	47.5289	34.9657	17.4551	43.86	14.2865	18.8309	12.2125	24.6241	35.3271	32.3901	11.6182	29.7218	13.2303	47.1213	23.9405	50.8643	14.759	21.4019	40.1911	40.3579	45.4165	35.6884
95.595	8.91283	35.8459	48.2331	35.1325	18.3074	43.6933	14.2865	18.7892	12.1832	24.6958	35.5772	32.5754	11.6182	29.9256	13.5082	46.6951	24.867	50.9755	15.2315	21.2907	39.9688	41.2473	45.9354	35.4104
95.795	9.09813	35.6699	48.9372	35.2993	19.1598	43.5265	14.2865	18.7475	12.1539	24.7676	35.5267	32.5147	11.6182	30.1294	13.5453	45.8612	25.7935	51.0866	15.8152	21.2074	39.5352	41.0528	46.4542	35.1325
95.995	9.28343	35.4938	49.6413	35.466	20.0122	43.3597	14.2865	18.7058	12.1246	24.8394	35.4761	32.4541	11.5765	30.6298	13.5823	45.0274	26.1409	51.6008	16.3989	21.124	39.1016	40.8582	46.973	34.8545
96.195	9.46873	35.3178	49.7154	35.6791	20.1512	43.2069	14.2865	18.6641	12.0952	24.9111	35.4256	32.3935	11.5348	31.1301	13.6194	44.1936	26.4883	52.1151	16.4545	21.0381	38.668	40.6636	46.4171	34.4098
96.395	9.65402	35.1418	49.7896	35.8922	20.2901	43.054	14.2865	18.6224	12.0659	24.9829	35.3751	32.3328	11.4931	31.6304	13.536	43.8461	26.8358	52.6293	16.51	20.9521	38.2344	40.4691	45.8612	33.9651
96.595	9.83932	34.9657	49.8637	36.1053	20.4291	42.9011	14.0826	19.4192	12.0366	25.0546	35.3245	32.2722	11.4514	32.1307	13.4526	43.4987	27.1832	53.1435	16.5656	20.8662	37.8008	40.2745	45.7945	33.7205
96.795	9.6934	34.8406	49.9378	36.3184	20.5681	42.7482	13.8788	20.216	12.0073	25.1264	35.274	32.2115	11.4276	32.3768	13.3692	43.1513	27.1415	53.4492	16.6212	20.7803	37.3672	40.0799	45.7278	33.4759
96.995	9.54748	34.7156	50.0119	36.5315	20.5236	42.6704	13.675	21.0128	12.5076	27.2388	35.2235	32.1509	11.4038	32.623	13.2859	42.8038	27.0998	53.7549	16.6768	20.6944	36.9336	39.8854	45.6611	33.2313
97.195	9.40156	34.5905	50.086	36.7446	20.4791	42.5926	13.3137	21.9578	12.0629	28.3506	35.1729	32.0902	11.3799	32.8692	13.1886	42.5537	27.0581	54.0607	16.7324	20.6085	36.5	39.6908	45.5944	32.9867
97.395	9.25563	34.4654	49.6747	37.1671	20.4347	42.5148	12.9523	22.9028	11.6182	28.8509	35.1224	32.0296	11.3561	33.1154	13.0913	42.3035	27.0164	54.3664	16.788	20.5226	36.0664	39.4963	45.5277	32.7421
97.595	9.10971	34.3403	49.2633	37.5895	20.3902	42.4369	12.8967	23.1808	11.507	29.0177	35.0719	31.969	11.3323	33.3616	12.994	42.0534	27.0025	54.7694	16.8436	20.4367	35.6328	39.3017	45.6111	32.3808
97.795	8.96379	34.2153	48.852	38.012	20.3457	42.3591	12.313	24.237	11.0345	28.9343	35.0213	31.9083	11.3085	33.6078	12.8967	41.8032	26.9886	55.1725	16.8992	20.3508	35.6143	38.8385	45.6945	32.0195
97.995	8.81787	34.0902	48.4406	38.4345	20.1512	42.1229	11.7294	25.2932	10.9998	29.108	34.7593	31.8924	11.2846	33.8539	12.6327	41.6087	26.9748	55.5755	16.9548	20.2649	35.5957	38.3752	45.7779	31.6582
98.195	8.67194	33.9651	48.0292	38.857	19.9566	41.8866	11.4848	25.6823	10.965	29.2817	34.4972	31.8765	11.2707	34.4237	12.3686	41.4141	26.9609	55.9785	17.0104	20.1789	35.5772	37.912	45.8612	31.2968
98.395	8.47043	33.8261	47.7179	39.1683	19.762	41.6503	11.2402	26.0714	10.9303	29.4554	34.2351	31.8607	11.2569	34.9935	12.1046	41.2195	26.9609	56.2704	17.076	20.2699	35.5327	37.6896	45.8295	31.0983
98.595	8.26892	33.6872	47.4066	39.4796	19.5675	41.4141	10.9956	26.4605	10.8955	29.6291	33.9731	31.8448	11.243	35.5633	11.8405	41.025	26.9609	56.5622	17.1417	20.3609	35.4883	37.4672	45.7977	30.8998
98.795	8.06741	33.5482	47.0953	39.7909	19.4118	41.3585	10.751	26.8497	11.5348	29.8515	33.711	31.8289	11.2291	36.1331	11.7479	41.0064	26.9609	56.854	17.2074	20.4518	35.4438	37.2449	45.7659	30.7012
98.995	7.8659	33.4092	46.784	40.1022	19.2562	41.3029	10.5064	27.2388	11.3958	30.7409	33.4489	31.813	11.1318	36.4249	11.6552	40.9879	26.9609	57.1459	17.2731	20.5428	35.3993	37.0225	45.7342	30.5027
99.195	7.66439	33.2702	46.4727	40.4135	19.1005	41.2473	10.3767	27.702	11.4885	31.2042	33.1869	31.7971	11.0345	36.7168	11.5626	40.9694	26.8636	57.4516	17.3388	20.6338	35.3549	36.8002	45.7024	30.3042
99.395	7.46288	33.1313	46.3245	40.432	18.9449	41.1917	10.247	28.1653	11.5811	31.6674	33.2925	31.8138	10.9372	37.0086	11.4792	40.7887	26.7663	57.7574	17.4045	20.7247	35.3771	36.6334	45.6707	30.1056
99.595	7.26136	32.9923	46.1763	40.4505	18.7892	41.1361	10.1173	28.6285	11.6738	32.1307	33.3981	31.8305	10.8399	37.3005	11.3958	40.608	26.669	58.0631	17.4702	20.8157	35.3993	36.4666	45.6389	29.9071
99.795	7.05985	32.8533	46.028	40.4691	18.7114	41.0361	10.423	29.2956	11.8127	32.7977	33.5037	31.8472	10.5435	37.5784	11.3124	40.4274	26.5717	58.3689	17.5359	20.9067	35.4216	36.2999	45.6834	29.7626
99.995	7.05985	32.8851	45.8798	40.4876	18.6336	40.936	10.7288	29.9627	11.9517	33.4648	33.6093	31.8638	10.2692	38.0454	11.2291	40.2467	26.8126	58.2669	17.6016	20.9976	35.4438	36.1331	45.7278	29.618
100.194	7.05985	32.9169	45.7315	40.5061	18.5557	40.836	10.8214	30.1665	12.0907	34.1319	33.715	31.8805	9.99497	38.5123	11.2985	40.0938	27.0535	58.165	17.6673	21.0886	35.466	35.9663	45.7723	29.4735
100.394	7.05985	32.9486	45.5833	40.5247	18.4779	40.7359	10.914	30.3703	12.2297	34.799	33.8206	31.8972	9.72073	38.9793	11.368	39.941	27.2944	58.0631	17.733	21.1796	35.5883	35.7996	45.8168	29.329
100.594	7.05985	32.9804	45.3212	40.4135	18.4001	40.6358	11.0067	30.5742	12.3038	34.9657	33.9262	31.9139	9.44649	39.4462	11.4375	39.7881	27.5353	57.9612	17.9998	21.3241	35.7106	35.6328	45.8612	29.1844
100.794	7.05985	33.0122	45.0592	40.3023	18.6447	40.6358	10.9233	30.9911	12.3779	35.1325	34.0318	31.9305	9.17225	39.9132	11.507	39.6352	27.7762	57.8593	18.2667	21.4686	35.8329	35.466	45.9724	28.9343
100.994	7.05985	33.0439	44.7971	40.1911	18.8893	40.6358	10.8399	31.408	12.452	35.2993	34.1374	31.9472	9.36125	40.1578	11.9147	39.487	28.0171	57.7574	18.5335	21.6132	35.9552	35.2993	46.0836	28.6841
101.194	7.05985	33.0757	44.535	40.0799	19.1339	40.6358	10.9372	31.9222	12.6373	35.2993	34.2431	31.9639	9.55026	40.4024	12.3223	39.3388	28.5729	57.8352	18.8003	21.7577	36.0775	35.1325	46.1948	28.434
101.394	7.38227	33.1202	44.273	39.9688	19.3785	40.6358	11.0345	32.4364	12.8226	35.2993	34.2431	31.9672	9.73926	40.647	12.73	39.1905	29.1288	57.913	19.0672	21.9022	36.4333	35.0769	46.306	28.1838
101.594	7.70469	33.1646	44.0109	39.8576	19.6231	40.6358	11.1318	32.9506	13.0079	35.2993	34.2431	31.9704	9.92826	40.8916	13.082	39.0979	29.6847	57.9908	19.4563	22.1385	36.7891	35.0213	45.2868	27.7206
101.794	8.02711	33.2091	43.7488	39.7464	20.3902	40.647	11.2291	33.4648	13.1562	35.5772	34.2431	31.9737	10.1173	41.1361	13.4341	39.0052	30.2406	58.0687	19.8454	22.3747	37.1448	34.9657	44.2677	27.2573
101.994	8.34953	33.2536	43.7118	39.6723	21.1573	40.6581	11.4514	33.7057	13.3044	35.8552	34.2431	31.977	10.1284	41.1806	13.7862	38.9126	30.7965	58.1465	20.2345	22.611	37.5006	34.9101	43.2485	26.7941
102.194	8.67194	33.298	43.6747	39.5982	21.9245	40.6692	11.6738	33.9466	13.4526	36.1331	34.2431	31.9802	10.1395	41.2251	13.99	38.6532	32.7421	58.0353	20.6237	22.8472	37.8564	34.8545	42.6371	26.1965
102.394	8.74606	32.9182	43.6377	39.5241	22.6916	40.6803	11.8961	34.1875	12.8597	36.5408	34.2431	31.9835	10.1506	41.2696	14.1938	38.3937	34.6878	57.9241	20.9572	23.2475	38.0454	34.4877	42.0256	25.5989
102.594	8.82018	32.5383	43.6006	39.4499	23.4587	40.6914	11.8072	34.3431	12.2667	36.9484	34.2431	31.9868	10.1617	41.314	14.3977	38.1343	36.0219	57.85	21.2907	23.6477	38.2344	34.1208	41.4141	25.0013
102.794	8.8943	32.1585	43.5636	39.3758	23.8756	40.205	11.7182	34.4988	11.6738	37.3561	34.2431	31.9901	10.1729	41.3585	14.3699	37.6062	37.3561	57.7759	21.6243	24.048	38.4234	33.7539	40.8026	24.4037
102.994	8.96842	31.7786	43.5265	39.3017	24.2926	39.7186	11.6293	34.6544	10.9233	37.8842	34.2431	31.9933	10.2396	41.6031	14.3421	37.0781	38.6902	57.7018	21.9578	24.4482	38.6124	33.387	40.5061	24.2926
103.194	9.04254	31.3987	43.4153	39.1843	24.7095	39.2322	11.5404	34.8101	10.1729	38.4123	34.2431	31.9966	10.3063	41.8477	14.3143	36.55	39.5241	57.7018	22.2913	24.8485	38.8014	33.0201	40.2097	24.1814
103.394	9.11666	31.0189	43.3041	39.067	25.1264	38.7458	11.4514	34.9657	10.2284	38.3984	34.2431	31.9999	10.373	42.0923	14.2865	36.0219	40.3579	57.7018	22.2821	25.0523	38.8014	32.7005	39.9132	24.0702
103.594	9.2649	30.6483	43.193	38.9496	25.446	38.5234	11.2985	34.9379	10.284	38.3845	34.2431	32.0031	10.4397	42.3369	14.1419	35.8996	41.1917	57.7018	22.2728	25.2561	38.8014	32.3808	39.6769	24.362
103.794	9.41314	30.2777	43.0818	38.8323	25.7657	38.3011	11.1457	34.9101	10.3396	38.3706	34.2431	32.0064	10.5064	42.5815	13.9974	35.7773	41.7476	57.7388	22.2636	25.4599	38.8014	32.0612	39.4407	24.6539
103.994	9.56137	29.9071	42.9706	38.7149	26.0853	38.0787	10.9928	34.8823	10.3952	38.3567	34.2431	32.0097	10.7288	42.6704	13.8529	35.655	42.3035	57.7759	22.2543	25.6638	38.8014	31.7415	39.2044	24.9457
104.194	9.70961	29.5365	42.8594	38.5976	26.405	37.8564	10.8399	34.8545	10.3396	38.3122	34.2431	32.0129	10.9511	42.7594	13.7083	35.5327	42.8594	57.813	22.245	25.8676	39.0376	31.5331	38.9682	25.2376
104.394	9.85785	29.1659	42.7482	38.4802	27.0906	37.2449	10.8677	34.8823	10.284	38.2677	34.2431	32.0162	11.1735	42.8483	13.5638	35.4104	42.8705	57.8352	22.2358	26.0714	39.2739	31.3246	38.4308	24.9596
104.594	10.0061	28.7953	42.6371	38.3629	27.7762	36.6334	10.8955	34.9101	10.2284	38.2233	34.2431	32.0195	11.3958	42.9372	13.4526	35.2298	42.8817	57.8574	22.2728	26.1919	39.5102	31.1162	37.8934	24.6817
104.794	10.473	28.7064	42.5259	38.2455	28.4618	36.0219	10.9233	34.9379	10.1729	38.1788	34.4098	31.8607	11.6182	43.0262	13.3415	35.0491	42.8928	57.8797	22.3099	26.3123	39.7464	30.9077	37.3561	24.4037
104.994	10.94	28.6174	42.3909	37.9914	28.9899	35.6884	10.9511	34.9657	10.1173	38.1343	34.5766	31.7018	11.9378	42.776	13.2303	34.8684	42.9039	57.9019	22.3469	26.4328	39.9502	30.2036	37.2348	24.1359
105.194	11.4069	28.5285	42.2559	37.7373	29.518	35.3549	10.877	35.0398	10.1729	38.1343	34.7434	31.543	12.2575	42.5259	13.1191	34.6878	42.915	57.9241	22.384	26.5532	40.1541	29.4994	37.1135	23.8681
105.394	11.8739	28.4395	42.1209	37.4831	30.0461	35.0213	10.8029	35.114	10.2284	38.1343	34.9101	31.3842	12.5771	42.2757	12.8967	34.6137	43.3041	57.9797	22.4211	26.6736	40.3579	28.7953	36.9922	23.6002
105.594	12.3408	28.3506	41.9859	37.229	30.5742	34.6878	10.7288	35.1881	10.284	38.1343	35.0769	31.2254	12.8967	42.0256	12.6744	34.5395	43.6933	58.0353	22.4581	26.7941	40.5247	27.3685	36.8709	23.3324
105.794	12.6108	28.2791	41.8509	36.9749	30.9355	34.5395	10.6176	35.429	10.3396	38.1343	35.2437	31.0665	13.1747	41.6642	12.452	34.4654	44.0824	58.0909	22.2497	27.2805	40.6914	25.9417	36.7496	23.0645
105.994	12.8809	28.2076	41.7159	36.7208	31.2968	34.3913	10.5064	35.6699	10.6917	38.542	35.4104	30.9077	13.4526	41.3029	12.4381	34.4654	44.4715	58.1465	22.0412	27.7669	40.8582	24.5149	36.6284	22.7967
106.194	13.1509	28.1362	41.5809	36.4666	31.6582	34.2431	10.3952	35.9107	11.0438	38.9496	35.6143	30.988	13.7306	40.9416	12.4242	34.4654	45.1386	58.1465	21.8327	28.2533	41.0528	24.2092	36.5071	22.5289
106.394	13.4209	28.0647	41.503	36.3666	32.0195	34.0948	10.3952	36.2072	11.3958	39.3573	35.8181	31.0683	14.0085	40.5803	12.4103	34.4654	45.8057	58.1465	21.6243	28.7397	41.2473	23.9034	36.3858	22.261
106.594	13.6909	27.9932	41.4252	36.2665	32.3808	33.9466	10.3952	36.5037	11.5765	39.4685	36.0219	31.1486	14.1864	40.3245	12.3964	34.4654	46.4727	58.1465	21.2907	29.1066	41.831	24.0424	36.2645	21.9932
106.794	13.9609	27.9218	41.3474	36.1665	32.7421	33.7983	10.3952	36.8002	11.7572	39.5796	36.2258	31.2289	14.3643	40.0688	12.4798	34.1041	47.1398	58.1465	20.9572	29.4735	42.4147	24.1814	36.1432	21.7253
106.994	14.2309	27.8503	41.2696	36.0664	32.7421	33.7335	10.3952	36.6751	11.9378	39.6908	36.4296	31.3092	14.5422	39.8131	12.5632	33.7428	47.8069	58.1465	20.6237	29.8404	44.3974	22.8658	36.0219	21.4575
107.194	14.2988	27.7515	41.1917	35.9663	32.7421	33.6686	10.3952	36.55	12.1185	39.802	36.6334	31.3895	14.7201	39.5574	12.6466	33.3814	48.4739	58.1465	20.2901	30.2073	46.3801	21.5502	35.8552	21.1462
107.394	14.3668	27.6526	41.1139	35.8663	32.7421	33.6038	10.3952	36.4249	12.0073	39.7742	36.8372	31.4698	14.898	39.3017	12.73	33.0201	49.141	58.1465	19.9566	30.5742	48.3628	20.2345	35.6884	20.8349
107.594	14.4347	27.5538	41.0361	35.7662	32.7421	33.5389	10.3952	36.2999	11.8961	39.7464	37.0411	31.5501	14.8053	38.3937	12.4937	32.6449	49.8081	58.1465	19.5953	30.8428	49.3634	20.4013	35.5216	20.5236
107.794	14.5027	27.455	40.9583	35.6662	32.7421	33.4741	10.159	36.3972	11.785	39.7186	37.2449	31.6304	14.7127	37.4858	12.2575	32.2696	49.9749	58.2021	19.2339	31.1115	50.364	20.5681	35.3549	20.2123
107.994	14.5706	27.3562	40.8804	35.5661	32.7421	33.4092	9.92271	36.4944	11.6738	39.6908	37.2449	31.8924	14.62	36.5778	12.0212	31.8944	50.1416	58.2577	18.8726	31.3802	51.3646	20.7348	35.1881	19.901
108.194	14.6385	27.2573	40.8026	35.466	32.8116	33.8122	9.68645	36.5917	12.0073	39.8576	37.2449	32.1545	14.62	36.1776	11.785	31.5192	50.3084	58.3133	18.5113	31.6489	52.3652	20.9016	35.3549	19.3173
108.394	14.7065	27.1585	40.6803	35.277	32.8811	34.2153	9.4502	36.689	12.3408	40.0244	37.2449	32.4166	14.62	35.7773	11.5626	31.4265	50.4752	58.3689	18.1499	31.9176	53.3658	21.0684	35.5216	18.7336
108.594	14.7744	27.0597	40.558	35.088	32.9506	34.6183	9.50579	37.0967	12.6744	40.1911	37.2449	32.6786	14.62	35.3771	11.3402	31.3339	50.6419	58.4244	17.7886	32.1863	54.3664	21.2351	35.6995	18.6558
108.794	14.8424	26.9609	40.4357	34.899	33.0201	35.0213	9.56137	37.5043	13.3044	39.8761	37.2449	32.9407	14.62	34.9768	11.1179	31.2412	50.5724	58.4383	17.733	32.4086	54.6722	21.5131	35.8774	18.578
108.994	15.3649	27.45	40.3134	34.71	33.4092	35.3882	9.61696	37.912	13.9344	39.5611	37.2449	33.2027	14.62	34.5766	11.4421	31.1393	50.503	58.4522	17.6774	32.631	54.9779	21.791	36.0553	18.5001
109.194	15.8874	27.9392	40.1911	34.521	33.7983	35.7551	9.83932	38.1529	14.5644	39.2461	37.2449	33.4648	14.7391	34.5369	11.7664	31.0374	50.4335	58.4661	17.6218	32.8533	55.2836	22.069	36.2332	18.4223
109.394	16.41	28.4284	40.4929	34.4892	34.1875	36.122	10.0617	38.3937	15.1018	38.8385	37.6433	33.4833	14.8582	34.4972	12.0907	30.9355	50.364	58.48	17.5662	33.0757	55.5894	22.3469	36.411	18.3445
109.594	16.9325	28.9176	40.7947	34.4575	34.5766	36.4889	10.284	38.6346	15.6391	38.4308	38.0417	33.5019	14.9774	34.4575	12.415	30.8336	50.8865	58.4467	17.5662	33.4092	56.0341	22.5137	36.374	17.9368
109.794	17.4551	29.4068	41.0964	34.4257	34.9657	36.8558	10.7288	39.0238	16.1765	38.0231	38.4401	33.5204	15.0965	34.4178	12.7392	30.7317	51.4091	58.4133	17.5662	33.7428	56.4788	22.6805	36.3369	17.5292
109.994	18.1063	29.7165	41.3982	34.3939	35.6467	37.2032	11.1735	39.4129	16.9177	37.634	38.8385	33.5389	15.2156	34.3781	13.0635	30.6298	51.9316	58.38	17.5662	34.0763	56.9235	22.8472	36.2999	17.1215
110.194	18.7574	30.0262	41.7	34.3622	36.3277	37.5506	11.6182	39.802	17.6589	37.2449	39.2368	33.5575	15.3347	34.3384	13.5268	30.5	52.4541	58.3466	17.7515	34.3357	57.3497	21.5316	36.0034	16.7509
110.394	19.4086	30.3359	42.0018	34.3304	37.0086	37.8981	11.7433	40.0105	18.4001	36.8558	39.6352	33.576	15.4538	34.2987	13.99	30.3703	52.9767	58.3133	17.9368	34.5951	57.7759	20.216	35.7069	16.3803
110.594	20.0598	30.6456	42.3035	34.2987	37.6896	38.2455	11.8683	40.2189	18.678	36.5593	39.6769	33.437	15.3705	34.1319	14.4532	30.2406	53.3658	58.1882	18.1221	34.8545	58.2021	18.9004	35.4104	16.0097
110.794	20.711	30.9553	42.5629	34.3079	38.1065	37.9953	11.9934	40.4274	18.956	36.2628	39.7186	33.298	15.2871	33.9651	14.9783	30.3672	53.7549	58.0631	18.0666	34.8823	58.2206	18.7614	35.4846	15.4168
110.994	21.3622	31.2651	42.8224	34.3172	38.5234	37.7452	12.1185	40.6358	19.2339	35.9663	39.7603	33.1591	15.2037	33.7983	15.5033	30.4939	54.1441	57.938	18.011	34.9101	58.2391	18.6224	35.5587	14.8238
111.194	22.0134	31.5748	43.0818	34.3264	38.9404	37.495	12.0851	40.7581	19.4563	35.8922	39.802	33.0201	15.1203	33.6316	16.0283	30.6205	54.5332	57.813	17.9554	34.9379	58.2577	18.4835	35.6328	14.2309
111.394	22.3311	31.7415	43.3412	34.3357	39.3573	37.2449	12.0518	40.8804	19.6786	35.8181	39.8437	32.8811	15.0647	33.3675	16.5533	30.7471	54.9334	57.7796	17.8998	34.9657	58.2762	18.3445	35.5772	14.1753
111.594	22.6487	31.9083	43.6006	34.345	39.7881	37.0642	12.0184	41.0027	19.901	35.744	39.8854	32.7421	15.0091	33.1035	17.0783	30.8737	55.3337	57.7463	17.594	35.3132	58.2947	18.2055	35.5216	14.1197
111.794	22.9664	32.0751	43.86	34.3542	40.2189	36.8836	11.9851	41.125	20.4291	35.6745	39.9271	32.6032	14.9535	32.8394	17.6033	31.0003	55.7339	57.7129	17.2883	35.6606	58.3133	18.0666	35.4475	14.3421
111.994	23.284	32.2418	44.0021	34.3357	40.6497	36.7029	11.9517	41.2473	20.9572	35.605	39.9688	32.4642	14.898	32.5754	18.1283	31.127	56.1342	57.6795	16.9826	36.008	58.4244	18.6224	35.3734	14.5644
112.194	23.6017	32.4086	44.1442	34.3172	41.0806	36.5222	11.9628	41.2696	21.4853	35.5355	40.0105	32.3252	15.3797	32.3345	18.6533	31.2536	56.5344	57.6462	16.6768	36.3555	58.5356	19.1783	35.2993	14.7868
112.394	23.9193	32.5754	44.2862	34.2987	41.4141	36.5593	11.974	41.2918	22.0134	35.466	40.0522	32.1863	15.8615	32.0936	19.1783	31.3802	56.7345	57.724	16.788	36.8187	58.4661	18.5808	35.1881	14.4903
112.594	24.237	32.7421	44.4283	34.2801	41.7476	36.5963	11.9851	41.314	22.384	35.151	40.0938	32.0473	16.3433	31.8527	19.7033	31.5068	56.9347	57.8018	16.8992	37.2819	58.3967	17.9832	35.0769	14.1938
112.794	24.5288	32.6866	44.5703	34.2616	42.0812	36.6334	11.9962	41.3363	22.7546	34.836	40.1355	31.9083	16.5239	31.8805	20.2284	31.6335	57.1348	57.8797	17.0104	37.7452	58.3272	17.3856	34.9657	13.8973
112.994	24.8207	32.631	44.7124	34.2431	42.4481	36.689	12.0073	41.3585	23.1252	34.521	39.9847	31.7495	16.7046	31.9083	20.7534	31.7601	57.3349	57.9575	16.9687	37.8564	58.2577	16.788	34.521	13.9066
113.194	25.1125	32.5754	44.8545	34.2245	42.8149	36.7446	11.7294	41.062	23.014	34.5349	39.8338	31.5907	16.8853	31.9361	21.2784	31.8867	57.535	58.0353	16.927	37.9676	58.2021	15.6021	34.0763	13.9159
113.394	25.4044	32.5198	44.9965	34.206	43.1818	36.8002	11.4514	40.7656	22.9028	34.5488	39.6829	31.4318	17.0659	31.9639	21.8034	32.0133	56.5344	58.1836	16.8853	38.0787	58.1465	14.4162	33.6316	13.9251
113.594	25.6962	32.4642	45.1386	34.1875	43.5487	36.8558	11.1735	40.4691	22.7916	34.5627	39.532	31.273	17.166	31.875	22.3284	32.1399	55.5338	58.3318	16.8436	38.1899	58.0909	13.2303	33.1869	13.9344
113.794	25.988	32.4086	45.0583	34.1504	43.9156	36.9114	10.6917	40.1726	22.6805	34.5766	39.3811	31.1142	17.2661	31.786	22.8534	32.2666	54.5332	58.48	16.6907	38.2594	57.7759	13.2859	32.7421	13.9437
113.994	26.2799	32.353	44.978	34.1134	43.9267	36.9002	10.2099	39.8761	22.75	34.5071	39.2302	30.9553	17.3661	31.6971	23.3784	32.3932	53.477	58.2299	16.5378	38.3289	57.4609	13.3415	32.2974	13.9529
114.194	26.5717	32.2974	44.8977	34.0763	43.9379	36.8891	9.72814	39.5796	22.8194	34.4376	39.0793	30.7965	17.4662	31.6081	23.9034	32.5198	52.4208	57.9797	16.385	38.3984	57.1459	13.397	30.1017	14.0085
114.394	26.6482	32.2071	44.8174	34.0392	43.949	36.878	9.47799	39.2739	22.8889	34.3681	39.0168	30.7409	17.5662	31.5192	24.4284	32.6464	51.9983	57.3905	16.2321	38.4679	56.5066	13.0774	27.9059	14.0641
114.594	26.7246	32.1168	44.7371	34.0022	43.9601	36.8669	9.22784	38.9682	22.9584	34.2987	38.9543	30.6853	17.6682	31.584	24.9535	32.773	51.5758	56.8012	16.2877	38.5234	55.8673	12.7578	27.9059	14.0085
114.794	26.801	32.0264	44.6568	33.9651	43.9712	36.8558	8.97769	38.6624	23.4587	34.7712	38.8917	30.6298	17.7701	31.6489	25.4785	32.8997	51.1534	56.212	16.3433	38.579	55.2281	12.4381	27.5167	15.2037
114.994	26.8775	31.9361	44.5765	33.9281	44.0713	36.8669	8.72753	38.3567	23.959	35.2437	38.8292	30.5742	17.872	31.7137	26.0035	33.0263	50.7309	55.6227	16.3989	38.6346	54.5888	12.1185	27.1276	16.3989
115.194	26.9539	31.8458	44.4962	33.891	44.1713	36.878	8.69418	38.2233	24.3759	35.2576	38.7666	30.5186	17.9739	31.7786	26.5285	33.1529	50.3084	55.0335	16.4545	38.6902	51.3461	12.6929	25.7935	18.1221
115.394	27.0303	31.7554	44.4159	33.8539	44.2714	36.8891	8.66083	38.0898	24.7929	35.2715	38.7041	30.463	18.0758	31.8435	27.0535	33.2795	49.6969	55.0335	17.0289	38.4308	48.1034	13.2673	25.5155	18.7336
115.594	27.1068	31.6651	44.4636	33.7745	44.3714	36.9002	8.62747	37.9564	25.2098	35.2854	38.6416	30.4074	18.1777	31.9083	27.5785	33.4061	49.5487	54.6444	17.6033	38.1714	44.8606	13.8418	25.2376	19.3451
115.794	27.1832	31.5748	44.5112	33.6951	44.4715	36.9114	8.59412	37.823	25.6267	35.2993	38.579	30.3518	18.5113	31.7879	28.1035	33.5328	49.4004	54.2552	18.1777	37.912	43.335	14.4594	24.9596	19.9566
115.994	27.6835	31.5827	44.5589	33.6157	44.7161	37.0003	8.56077	37.6896	26.2011	35.2251	38.5393	30.3597	18.8448	31.6674	28.6285	33.6594	49.2522	53.8661	18.6919	37.5645	41.8094	15.0771	25.5341	21.0684
116.194	28.1838	31.5907	44.6065	33.5363	44.9607	37.0892	8.709	37.7452	26.7756	35.151	38.4996	30.3677	19.1783	31.547	29.1535	33.786	48.4369	51.1978	19.2061	37.2171	40.2838	15.6947	26.1085	22.1802
116.394	28.6841	31.5986	44.6542	33.4569	45.2053	37.1782	8.85724	37.8008	27.35	35.0769	38.4599	30.3756	19.5119	31.4265	29.6786	33.9126	47.6216	48.5295	19.7203	36.8697	38.7582	16.3124	26.6829	23.292
116.594	29.1844	31.6065	44.7018	33.3775	45.4499	37.2671	9.00548	37.8564	28.1282	35.429	38.4202	30.3836	19.8454	31.3061	30.2036	34.0392	46.8063	45.8612	20.2345	36.5222	37.2325	16.9301	27.4056	24.2926
116.794	29.6847	31.6145	44.7495	33.298	45.6945	37.3561	9.15372	37.912	28.9065	35.781	38.3805	30.3915	20.1789	31.1856	30.7286	34.1659	46.6673	44.805	20.5903	36.3555	35.7069	17.5477	27.9615	26.127
116.994	30.185	31.6224	44.8259	33.298	45.9307	37.2032	9.30196	37.9676	29.6847	36.1331	38.3408	30.3995	20.2568	31.3191	31.2536	34.2925	46.5283	43.7488	20.9461	36.1887	34.1813	18.1654	27.7947	27.3778
117.194	30.6853	31.6304	44.9023	33.298	46.167	37.0503	9.4502	38.0231	30.3518	36.4388	38.3011	30.4074	20.3346	31.4525	31.7786	34.4191	46.4283	43.3708	21.3019	36.0219	32.6557	18.783	27.6279	28.6285
117.394	31.0904	31.5748	44.9788	33.298	46.4032	36.8975	9.49467	38.0231	31.0189	36.7446	37.8147	30.8521	20.4124	31.5859	32.3036	34.5457	46.3282	42.9928	21.6576	35.8552	31.1301	19.4007	27.5167	28.6841
117.594	31.4954	31.5192	45.0552	33.298	46.6395	36.7446	9.53914	38.0231	31.686	37.0503	37.3283	31.2968	20.4902	31.7193	32.8286	34.6723	46.2281	42.6148	22.0134	35.6884	31.2412	20.5125	27.4056	28.7397
117.794	31.9004	31.4636	45.1316	33.298	46.873	36.7446	9.58361	38.0231	32.353	37.3561	36.8419	31.7415	20.5681	31.8527	33.3536	34.799	46.1281	42.2368	22.5276	35.6745	31.7971	21.6799	27.477	28.7318
117.994	32.3054	31.408	45.2081	33.298	47.1064	36.7446	9.62808	38.0231	33.1174	37.7174	36.3555	32.1863	20.9989	31.811	34.1652	35.2659	46.028	41.8588	23.0418	35.6606	32.4642	23.0696	27.5485	28.7238
118.194	32.7104	31.3524	45.2845	33.298	47.3399	36.7446	9.67255	38.0231	33.8817	38.0787	36.0219	32.5643	21.4297	31.7693	34.9768	35.7329	46.0975	41.4419	23.556	35.6467	32.4086	23.4773	27.62	28.7159
118.394	33.1154	31.2968	45.3609	33.298	47.5734	36.7446	9.54549	37.9278	34.6461	38.4401	35.6884	32.9423	21.8605	31.7276	35.7884	36.1998	46.167	41.025	24.0702	35.6328	32.353	23.8849	27.6915	28.7079
118.594	33.5204	31.2412	45.3054	33.1127	47.8069	36.7446	9.41843	37.8325	35.4104	38.8014	35.3549	33.3203	22.2913	31.686	36.6001	36.6668	46.2365	40.608	24.7651	35.5911	32.2974	24.2926	27.7629	28.7
118.794	33.7904	31.0983	45.2498	32.9274	47.9597	36.9947	9.29137	37.7373	36.2813	39.0423	35.0213	33.6983	22.6619	31.6304	37.4117	37.1337	46.306	40.1911	25.4599	35.5494	31.8805	25.2932	27.8344	28.6921
118.994	34.0604	30.9553	45.1942	32.7421	48.1126	37.2449	9.16431	37.642	37.1522	39.2832	34.6878	34.0763	23.0325	31.5748	37.8842	37.5089	46.2504	39.4963	26.1548	35.5077	31.4636	26.2938	27.9059	28.6841
119.194	34.3304	30.8124	44.8606	32.5569	48.2655	37.495	9.03725	37.5467	38.0231	39.5241	34.3622	33.9413	23.4031	31.5192	38.3567	37.8842	46.1948	38.8014	26.8497	35.466	31.1856	27.4612	27.9773	28.6762
119.394	34.6004	30.6695	44.5271	32.3716	48.4184	37.7452	8.91018	37.4514	37.912	39.4129	34.0366	33.8063	23.6811	31.686	38.8292	38.2594	45.9947	38.5568	27.1971	35.6467	30.9077	28.6285	28.0488	28.6682
119.594	34.8704	30.5265	44.1936	32.1863	48.2794	38.1899	8.78312	37.3561	37.8008	39.3017	33.711	33.6713	23.959	31.8527	39.3017	38.6346	45.7945	38.3122	27.5445	35.8274	31.0745	29.1103	28.1203	28.6603
119.794	35.1404	30.3836	43.86	32.001	48.1404	38.6346	8.72753	37.2449	37.6896	39.1905	33.3854	33.5363	24.237	32.0195	39.4796	38.8903	45.5944	38.0676	27.892	36.008	31.2412	29.5921	28.1918	28.6524
119.994	35.4104	30.2406	43.5265	31.8157	48.0014	39.0793	8.67194	37.1337	37.5784	39.0793	33.0598	33.4013	24.5149	32.1863	39.6575	39.146	45.3943	37.823	28.2394	36.1887	31.408	30.0739	28.2632	28.6444
120.193	35.5161	30.1017	43.193	31.6304	47.8625	39.5241	8.61636	37.0225	37.5043	38.8199	32.7342	33.2663	24.6168	32.3901	39.8354	39.4018	45.1942	37.5784	28.471	36.2443	31.5748	30.5556	28.3347	28.6365
120.393	35.6217	29.9627	42.983	31.4821	48.0959	39.9688	8.56077	36.9114	37.4302	38.5605	32.4086	33.1313	24.7187	32.5939	40.0132	39.6575	45.2776	37.1615	28.7027	36.2999	31.7415	31.0374	28.4062	28.6285
120.593	35.7273	29.8237	42.7729	31.3339	48.3294	40.4135	8.68306	36.8669	37.3561	38.3011	32.1399	33.5019	24.8207	32.7977	40.1911	39.9132	45.3609	36.7446	28.9343	36.3555	31.9083	31.5192	28.405	28.6249
120.793	35.8329	29.6847	42.5629	31.1856	48.5629	40.8582	8.80536	36.8224	37.2819	38.0417	31.8712	33.8725	24.9226	33.0016	40.3301	40.0614	45.4443	36.3277	29.1659	36.411	32.0565	31.8712	28.4037	28.6212
120.993	35.9385	29.5458	42.3529	31.0374	48.7964	41.3029	8.92766	36.7779	37.2078	37.7823	31.6026	34.2431	25.0245	33.2054	40.4691	40.2097	45.5277	35.9107	29.3975	36.4666	32.2048	32.2233	28.4025	28.6175
121.193	36.0442	29.4068	42.1429	30.8892	49.0298	41.7476	9.04995	36.7335	37.1337	37.5228	31.3339	34.6137	25.1264	33.4092	40.608	40.3579	45.5416	35.6884	29.6291	36.5222	32.353	32.5754	28.4013	28.6139
121.393	36.1498	29.2678	41.9329	30.7409	49.9471	42.2757	9.17225	36.689	36.8558	37.2819	31.0652	34.9843	25.0708	33.5019	40.747	40.5061	45.5555	35.466	29.6708	36.8141	32.4642	33.2425	28.4001	28.6102
121.593	36.2554	29.1288	41.7229	30.5927	50.8643	42.8038	9.09442	36.5778	36.5778	37.0411	30.7965	35.3549	25.0152	33.5945	40.886	40.6544	45.5694	35.2437	29.7125	37.1059	32.3901	33.1313	28.3988	28.6065
121.793	36.361	28.9899	41.5129	30.4445	51.1237	42.7853	9.0166	36.4666	36.2999	36.8002	30.2684	35.2993	24.9596	33.6872	41.025	40.8026	45.5833	35.0213	29.7542	37.3978	32.316	33.0201	28.3976	28.6029
121.993	36.4666	28.8509	41.3029	30.2962	51.3831	42.7668	8.93877	36.3555	36.0219	36.5593	29.7403	35.2437	25.3117	33.4463	41.1084	40.8767	44.9903	35.0584	29.7959	37.6896	32.2418	32.9089	28.3964	28.5992
122.193	36.9299	28.9806	41.3307	30.1294	51.6425	42.7482	8.86095	36.2443	35.744	36.3184	29.2122	35.1881	25.6638	33.2054	41.1917	40.9508	44.3974	35.0954	30.2962	37.8008	32.5754	33.261	28.3952	28.5955
122.393	37.3931	29.1103	41.3585	29.9627	51.902	42.7297	8.78312	36.1331	35.466	36.0775	28.6841	35.1325	26.0158	32.9645	41.2751	41.025	43.8044	35.1325	30.7965	37.912	32.9089	33.6131	28.394	28.5919
122.593	37.8564	29.24	41.3863	29.7959	52.1614	42.7112	8.96842	36.2443	35.6439	35.8329	28.8138	35.0028	26.3077	32.8116	41.3585	41.0991	43.1744	35.0213	31.2968	38.0231	33.2425	33.9651	28.3927	28.5882
122.793	38.3196	29.3697	41.4141	29.6291	52.4208	42.6927	9.15372	36.3555	35.8218	35.5883	28.9435	34.8731	26.5995	32.6588	41.4419	41.1732	42.5444	34.9101	31.7971	38.1343	33.6872	34.3542	28.3915	28.5846
122.993	38.7829	29.4994	41.4419	29.4624	52.9906	42.7065	9.33902	36.4666	35.9997	35.3437	29.0733	34.7434	26.8914	32.5059	41.5253	41.2473	41.9144	34.799	32.2974	38.2455	34.1319	34.7434	28.3903	28.5809
123.193	39.2461	29.6291	41.4697	29.2956	53.5604	42.7204	9.52432	36.5778	36.1776	35.0991	29.203	34.6137	27.1832	32.353	42.0033	41.2696	41.6603	34.7831	32.9228	38.4123	34.5766	35.1325	28.3891	28.5772
123.393	39.7131	30.0294	41.4975	29.1288	54.1302	42.7343	9.70961	36.689	36.3555	34.8545	29.3327	34.484	27.7113	32.3391	42.4814	41.2918	41.4062	34.7672	33.5482	38.579	35.1186	35.7718	28.3879	28.5736
123.593	40.18	30.4296	41.5253	28.9621	54.7	42.7482	9.89491	36.8002	36.8002	34.2245	29.4624	34.3542	28.2394	32.3252	42.9595	41.314	41.152	34.7513	34.1736	38.7458	35.6606	36.411	28.3866	28.5699
123.793	40.647	30.8299	41.403	29.0177	54.7833	43.193	9.98756	36.8928	37.2449	33.5945	29.1288	34.3542	28.7675	32.3113	43.4375	41.3363	40.8979	34.7354	34.799	38.9126	36.2026	37.0503	28.3854	28.5662
123.993	41.1139	31.2301	41.2807	29.0733	54.8667	43.6377	10.0802	36.9855	37.6896	32.9645	29.101	34.5766	29.2956	32.2974	43.9156	41.3585	40.6438	34.7195	35.3104	39.1349	36.7446	37.6896	28.3842	28.5626
124.193	41.5809	31.6304	41.1584	29.1288	55.3948	44.1102	10.1729	37.0781	38.037	32.4086	29.0733	34.799	29.921	32.4225	44.3974	41.5438	40.3897	34.7037	35.8218	39.3573	37.4256	38.0509	28.383	28.5589
124.393	42.0478	31.9639	41.0361	29.1844	55.9229	44.5827	9.99497	37.0448	38.3845	31.8527	29.0455	35.0213	30.5464	32.5476	44.8792	41.7291	40.1355	34.6878	36.3332	39.5796	38.1065	38.4123	28.3817	28.5552
124.593	42.5148	32.2974	40.9138	29.24	56.451	45.0552	9.81709	37.0114	38.7319	31.2968	29.0177	35.2437	31.1717	32.6727	45.3609	41.9144	39.9847	34.656	36.8446	39.802	38.7875	38.7736	28.3805	28.5516
124.793	42.9817	32.631	41.3585	29.7542	56.9791	45.5277	9.6392	36.9781	39.0793	30.7409	28.9899	35.466	31.7971	32.7977	45.8427	42.0997	39.8338	34.6242	37.3561	40.0244	39.4685	39.1349	28.3793	28.5479
124.993	43.4487	32.9645	41.8032	30.2684	57.2941	45.991	9.46131	36.9447	39.104	30.7162	28.9621	35.6884	32.1585	32.8116	46.3245	42.285	39.6829	34.5925	37.8378	40.3764	39.592	39.2708	28.3781	28.5442
125.193	43.9156	33.298	42.2479	30.7826	57.6091	46.4542	9.28343	36.9114	39.1288	30.6915	29.0494	35.6963	32.5198	32.8255	46.8063	42.4703	39.532	34.5607	38.3196	40.7285	39.7155	39.4067	28.3769	28.5406
125.393	44.1491	33.765	42.6927	31.2968	57.9241	46.9174	9.21196	36.8796	39.1535	30.6668	29.1368	35.7043	32.8811	32.8394	47.5197	42.7204	39.3811	34.529	38.8014	41.0806	39.8391	39.5426	28.3756	28.5369
125.593	44.3826	34.2319	43.0484	31.3191	56.1453	47.5845	9.14048	36.8478	39.1782	30.6421	29.2241	35.7122	33.2425	32.8533	48.2331	42.9706	39.2302	34.4972	38.9237	41.2473	39.9626	39.6785	28.3744	28.5332
125.793	44.616	34.6989	43.4042	31.3413	51.8093	46.1392	9.06901	36.8161	39.2029	30.6174	29.3115	35.7202	33.5621	32.8394	48.9465	43.2207	39.0793	34.4654	39.046	41.4141	40.0861	39.8144	28.3732	28.5296
125.993	44.8495	35.1658	43.76	31.3635	49.141	44.6661	8.99754	36.7843	39.2276	30.5927	29.3988	35.7281	33.8817	32.8255	49.6599	43.4709	38.8385	34.4098	39.1683	41.5809	40.2097	39.9502	28.372	28.5259
126.193	45.083	35.6328	44.1157	31.3858	46.4727	43.193	8.92607	36.7525	39.2523	30.568	29.4862	35.736	34.2014	32.8116	50.3733	43.7211	38.5976	34.3542	39.2906	41.7476	40.3332	40.0861	28.3707	28.5222
126.393	44.7383	35.9219	44.4715	31.408	45.083	41.9144	8.8546	36.7208	39.277	30.5433	29.5736	35.744	34.521	32.7977	51.0866	43.9712	38.3567	34.2987	39.4129	41.9144	40.4567	40.222	28.3695	28.5186
126.593	44.3937	36.2109	44.4715	31.4574	43.6933	40.6358	8.78312	36.689	39.3017	30.5186	29.6805	35.6756	34.4495	32.758	51.0681	43.823	38.1158	34.2431	39.3573	41.9144	40.5803	40.3579	28.3683	28.5149
126.793	44.049	36.5	44.4715	31.5068	42.3035	39.3573	8.72753	36.7668	39.3136	30.4908	29.7874	35.6071	34.3781	32.7183	51.0496	43.6747	37.8749	34.1875	39.3017	41.9144	40.4691	40.3857	28.3671	28.5112
126.993	43.7044	36.7891	44.4715	31.5562	41.4141	38.7087	8.67194	36.8446	39.3255	30.463	29.8943	35.5387	34.3066	32.6786	51.0311	43.5265	37.634	34.1319	39.2461	41.9144	40.3579	40.4135	28.3659	28.5076
127.193	43.3597	37.0781	44.4715	31.6057	40.5247	38.0602	8.61636	36.9225	39.3374	30.4352	30.0012	35.4703	34.2351	32.6389	49.9749	44.805	37.1708	33.6872	39.1905	41.9144	40.2467	40.4413	28.3646	28.5039
127.393	43.0818	37.2227	44.4715	31.6551	39.6352	37.4117	8.56077	37.0003	39.3493	30.4074	30.1081	35.4019	34.1636	32.5992	47.3622	43.0818	36.7075	33.2425	39.1349	41.9144	40.1355	40.4691	28.3634	28.5003
127.593	42.8038	37.3672	44.4715	31.7045	39.424	37.3116	8.50518	37.0781	39.3613	30.3796	30.215	35.3335	34.0922	32.5595	46.306	43.1744	36.2443	32.7977	39.0793	41.9144	40.5386	41.0667	28.3622	28.4966
127.793	42.5259	37.5117	44.4715	31.7539	39.2128	37.2115	8.62562	37.1059	39.3732	30.3518	30.3219	35.2651	34.0207	32.5198	45.2498	43.2671	36.2258	32.7051	39.0238	41.9144	40.9416	41.6642	28.361	28.4929
127.993	42.2479	37.6563	44.4715	31.8033	39.0015	37.1115	8.74606	37.1337	39.3851	30.324	30.4288	35.1966	34.2097	32.6977	44.1936	43.3597	36.2072	32.6124	38.857	42.1923	41.3446	42.2618	28.3598	28.4893
128.193	41.97	37.8008	44.4715	31.8527	38.7903	37.0114	8.86651	37.1615	39.397	30.2962	30.5357	35.1282	34.3987	32.8756	43.8044	43.4709	36.1887	32.5198	38.6902	42.4703	41.7476	42.8594	28.3585	28.4856
128.393	41.6031	37.4561	44.5827	31.9268	38.579	36.9114	8.98695	37.1893	39.4089	30.2684	30.6426	35.0598	34.5877	33.0535	43.4153	43.5821	36.1702	32.4271	38.5234	42.7482	41.5475	43.2708	28.3573	28.4819
128.593	41.2362	37.1115	44.6939	32.001	38.4679	36.9002	9.10739	37.2171	39.4208	30.2406	30.7495	34.9914	34.7767	33.2313	43.0262	43.6933	36.1516	32.3345	38.3567	43.0262	41.3474	43.6821	28.3561	28.4783
128.793	40.8693	36.7668	44.805	32.0751	38.3567	36.8891	9.22784	37.2449	39.4327	30.2128	30.8564	34.923	34.9657	33.4092	42.9817	43.671	36.1331	32.2418	37.9953	43.1513	41.1473	44.0935	28.3549	28.4746
128.993	40.5024	36.4222	44.9162	32.1492	38.2455	36.878	9.18615	37.634	39.4446	30.185	30.9633	34.8545	35.088	33.6316	42.9372	43.6488	36.0127	32.1307	37.634	43.2763	40.9471	44.5049	28.3536	28.4709
129.193	40.1355	36.0775	45.0274	32.2233	38.1343	36.8669	9.14445	38.0231	39.4566	30.1572	31.0022	34.8268	35.2103	33.8539	42.8928	43.6266	35.8922	32.0195	37.2727	43.4014	40.747	44.9162	28.3524	28.4673
129.393	39.8638	35.8613	45.1386	32.2974	38.0231	36.8558	9.10276	38.4123	39.4685	30.1294	31.0411	34.799	35.3326	34.0763	42.8483	43.6043	35.7718	31.9083	36.9114	43.5265	40.5247	45.1386	28.3512	28.4636
129.593	39.592	35.6452	45.2637	32.3391	38.0324	36.8558	9.06107	38.8014	39.4471	30.0781	31.08	34.7712	35.4549	34.2987	42.8038	43.5821	35.6513	31.7971	36.8669	43.5821	40.3023	45.3609	28.35	28.4599
129.793	39.3202	35.429	45.3887	32.3808	38.0417	36.8558	9.04995	38.9904	39.4257	30.0268	31.1189	34.7434	35.5772	34.521	42.8038	43.193	35.5309	31.686	36.8224	43.6377	40.0799	45.5833	28.3488	28.4563
129.993	39.0485	35.2128	45.5138	32.4225	38.0509	36.8558	9.03883	39.1794	39.4043	29.9755	31.1579	34.7156	35.7996	34.7712	42.8038	42.8038	35.4104	31.5748	36.7779	43.6933	39.8576	45.8057	28.3475	28.4526
130.193	38.7767	34.9966	45.6389	32.4642	38.0602	36.8558	9.02772	39.3684	39.3829	29.9242	31.1968	34.6878	36.0219	35.0213	42.8038	42.4147	35.2622	31.4821	36.7335	43.7488	39.4685	45.7945	28.3463	28.4489
130.393	38.5049	34.7804	45.764	32.5059	38.0695	36.8558	9.0166	39.5574	39.3616	29.8729	31.2357	34.66	36.2443	35.2715	42.6232	42.2479	35.114	31.3895	36.689	43.8044	39.0793	45.7834	28.3451	28.4453
130.593	38.2331	34.5642	45.889	32.5476	38.0787	36.8558	9.00548	39.7464	39.3402	29.8216	31.2746	34.6322	36.4666	35.5216	42.4425	42.0812	34.9657	31.2968	36.5917	43.6794	38.6902	45.7723	28.3439	28.4416
130.793	37.9614	34.3481	46.0141	32.5893	38.0648	36.8141	8.91018	39.7226	39.3188	29.7703	31.3135	34.6044	36.2813	36.1887	42.2618	41.9144	34.8175	31.2042	36.4944	43.5543	38.3011	45.7612	28.3426	28.4379
130.993	37.6896	34.1319	46.1392	32.631	38.0509	36.7724	8.81489	39.6988	39.2974	29.7189	31.3524	34.5766	36.096	36.8558	42.0812	41.7476	34.6692	31.1115	36.3972	43.4292	37.912	45.7501	28.3414	28.4343
131.193	36.8446	33.9651	46.0002	32.5406	38.037	36.7307	8.71959	39.6749	39.276	29.6676	31.2551	34.4446	35.9107	37.5228	41.4141	41.4512	34.521	31.0189	36.2999	43.3041	36.6334	45.4536	28.3402	28.4306
131.393	35.9997	33.7983	45.8612	32.4503	38.0231	36.689	8.6243	39.6511	39.2547	29.6163	31.1579	34.3125	35.4938	37.912	40.747	41.1547	33.7428	30.5186	35.5772	42.8409	35.3549	45.1571	28.339	28.4269
131.593	35.1547	33.6316	45.7223	32.36	37.7823	36.4944	8.529	39.6273	39.2333	29.565	31.0606	34.1805	35.0769	38.3011	40.0799	40.8582	32.9645	30.0183	34.8545	42.3776	34.0763	44.8606	28.3378	28.4233
131.793	34.3098	33.4648	45.5833	32.2696	37.5414	36.2999	8.4337	39.6035	39.2119	29.5137	30.9633	34.0485	34.66	38.6902	39.3573	40.8582	33.5482	30.0183	34.1319	41.9144	33.715	44.8884	28.3365	28.4196
131.993	33.4648	33.298	45.4443	32.1793	37.3005	36.1053	8.33841	39.5796	39.1905	29.4624	30.866	33.9165	34.2431	39.0793	38.6346	40.8582	34.1319	30.0183	33.6177	41.7754	33.3536	44.9162	28.3353	28.416
132.193	32.9645	33.2901	45.3054	32.089	37.0596	35.9107	8.48665	39.6074	39.397	29.4227	30.7687	33.7845	33.8261	39.121	37.912	40.8582	34.5766	29.8376	33.1035	41.6365	32.9923	44.944	28.3341	28.4123
132.393	32.4642	33.2822	45.1664	31.9986	36.8187	35.7162	8.63488	39.6352	39.6035	29.383	30.6714	33.6524	33.4092	39.1627	37.3931	40.5061	35.0213	29.6569	32.5893	41.4975	32.631	44.9718	28.3329	28.4086
132.593	31.9639	33.2742	45.0274	31.9083	36.5778	35.5216	8.78312	39.663	39.8099	29.3433	30.5742	33.5204	32.9923	39.2044	36.8743	40.1541	35.466	29.4763	32.0751	41.3585	32.2696	44.9996	28.3317	28.405
132.793	31.4636	33.2663	45.2164	31.9639	36.689	35.3549	8.93136	39.6908	40.0164	29.3035	30.6298	33.7428	32.5754	39.2461	36.3555	39.802	35.9107	29.2956	31.6721	41.1361	31.9083	45.0274	28.3304	28.4013
132.993	30.9633	33.2583	45.4054	32.0195	36.8002	35.1881	9.0796	39.7186	40.2229	29.2638	30.6853	33.9651	32.2789	39.0238	36.1331	39.6074	36.2554	29.2956	31.269	40.9138	31.6165	45.1942	28.3292	28.3976
133.193	30.463	33.2504	45.5944	32.0751	36.9114	35.0213	9.22784	39.7464	40.4294	29.2241	30.7409	34.1875	31.9824	38.8014	35.9107	39.4129	36.6001	29.2956	32.1863	41.3029	31.3246	45.3609	28.328	28.394
133.393	29.9627	33.2425	45.7834	32.1307	37.0225	34.8545	9.26755	39.7464	40.6358	29.1844	30.7965	34.4098	31.686	38.579	35.6884	39.2183	36.9447	29.2956	30.463	40.4691	31.0328	45.5277	28.3268	28.3903
133.593	29.7496	33.3536	45.9724	32.1863	37.1337	34.6878	9.30725	39.7464	40.4969	28.9343	30.8521	34.6322	31.6304	38.2177	35.466	39.0238	37.2894	29.2956	30.2295	40.3357	30.7409	45.6945	28.3255	28.3866
133.793	29.5365	33.4648	45.7945	32.4753	37.0781	34.4321	9.34696	39.7464	40.3579	28.6841	30.9077	34.8545	31.5748	37.8564	35.4197	38.996	37.634	29.2956	29.996	40.2022	30.5927	45.4906	28.3243	28.383
133.993	29.3234	33.576	45.6167	32.7644	37.0225	34.1764	9.38667	39.7464	40.2189	28.434	30.9633	35.0769	31.5192	37.495	35.3734	38.9682	37.8675	29.3401	29.7626	40.0688	30.4445	45.2868	28.3231	28.3793
134.193	29.1103	33.6872	45.4388	33.0535	36.9669	33.9651	9.42637	39.7464	40.0799	28.1838	31.0448	34.9361	31.4636	37.1337	35.3271	38.9404	38.101	29.3846	29.5291	39.9354	30.2962	45.083	28.3219	28.3756
134.393	28.8972	33.7983	45.2609	33.3425	36.9114	33.6649	9.46608	39.7464	40.0671	28.1667	31.1264	34.7953	31.3969	37.0892	35.2807	38.9126	38.3344	29.429	29.2956	39.802	29.24	44.3974	28.3207	28.372
134.593	28.6841	33.9095	45.083	33.6316	36.8558	33.4092	9.50579	39.7464	40.0543	28.1496	31.2079	34.6544	31.3302	37.0448	35.2344	38.8848	38.5679	29.4735	29.0455	39.5102	28.1838	43.7118	28.3194	28.3683
134.793	33.0201	39.4129	45.0228	33.7752	36.8224	33.3981	9.55343	39.6829	40.0415	28.1325	31.2894	34.5136	31.2635	37.0003	35.1881	38.857	38.8014	29.518	28.7953	39.2183	27.1276	43.0262	28.3182	28.3646
134.993	28.1282	33.9373	44.9626	33.9188	36.7891	33.387	9.60108	39.6194	40.0286	28.1154	31.3709	34.3728	31.1968	36.9558	34.924	38.7041	38.857	29.4735	28.5452	38.9265	26.9238	43.4338	28.317	28.361
135.193	27.8503	33.9512	44.9023	34.0624	36.7557	33.3759	9.64873	39.5558	40.0158	28.0983	31.4525	34.2319	31.1301	36.9114	34.66	38.5512	38.9126	29.429	28.295	38.6346	26.72	43.8415	28.3158	28.3573
135.393	27.5723	33.9651	44.8421	34.206	36.7223	33.3648	9.69638	39.4923	40.003	28.0812	31.534	34.0911	31.2301	36.9336	34.3959	38.3984	38.9682	29.3846	28.156	38.176	26.2382	43.6933	28.3145	28.3536
135.593	27.2944	33.979	44.7819	34.3496	36.689	33.3536	9.74403	39.4288	39.9902	28.0641	31.6155	33.9503	31.3302	36.9558	34.1319	38.2455	39.0238	29.3401	28.0171	37.7174	26.4939	44.6272	28.3133	28.35
135.793	27.0164	33.9929	44.7217	34.4932	36.8669	33.2313	9.79167	39.3652	39.9773	28.047	31.6971	33.8095	31.4302	36.9781	34.206	37.7823	39.0793	29.2956	27.8781	37.2588	26.4717	45.0052	28.3121	28.3463
135.993	26.7385	34.0068	44.6614	34.6368	37.0448	33.109	9.83932	39.3017	39.9645	28.0299	31.7786	33.6686	31.5303	37.0003	34.2801	37.319	39.5796	29.9256	27.7391	36.8002	26.4494	45.3832	28.3109	28.3426
136.193	26.4605	34.0207	44.6012	34.7804	37.2227	32.9867	9.80226	39.3017	39.9517	28.0128	31.8601	33.5278	31.6304	37.0225	34.3542	36.8558	40.0799	30.5556	27.7391	36.6751	26.4272	45.7612	28.3097	28.339
136.393	26.0825	34.0874	44.541	34.924	37.4005	32.8644	9.7652	39.3017	39.9388	27.9957	31.9417	33.387	31.3048	36.7287	34.3264	36.4388	40.5803	31.1856	27.7391	36.55	26.405	46.1392	28.3084	28.3353
136.593	25.7045	34.1541	44.4808	35.0676	37.5784	32.7421	9.72814	39.3017	39.926	27.9786	32.0232	33.2462	30.9792	36.4349	34.2987	36.0219	41.4697	31.0745	27.7391	36.4249	26.6458	46.4542	28.3072	28.3317
136.793	25.3265	34.2208	44.4206	35.2112	37.823	32.6199	9.69108	39.3017	39.9132	27.9615	32.1047	33.1053	30.6536	36.141	34.2709	35.605	42.3591	30.9633	27.7391	36.2999	26.8867	46.7692	28.306	28.328
136.993	24.9485	34.2875	44.3603	35.3549	38.0676	32.4976	9.65402	39.3017	39.6797	27.8948	32.1863	32.9645	30.328	35.8472	34.2431	35.1881	42.7204	30.6714	27.5445	36.0497	27.1276	47.0842	28.3048	28.3243
137.193	24.5705	34.3542	44.2603	35.5661	38.3122	32.3753	9.61696	39.3017	39.4462	27.828	32.3848	32.766	30.0024	35.5534	34.2987	34.5877	43.0818	30.3796	27.35	35.7996	26.2382	46.306	28.3036	28.3207
137.393	24.3259	34.61	44.1602	35.7773	38.5568	32.253	9.80226	39.3666	39.2128	27.7613	32.5833	32.5674	29.6768	35.2596	34.3542	33.9874	43.4431	30.0878	27.1554	35.5494	25.0708	46.3615	28.3023	28.317
137.593	24.0813	34.8657	44.0601	35.9886	38.8014	32.1307	9.98756	39.4314	38.9793	27.6946	32.7819	32.3689	29.3512	34.9657	34.4098	33.387	43.8044	29.7959	26.9609	35.2993	23.3475	46.2226	28.3011	28.3133
137.793	23.8367	35.1214	43.9601	36.1998	39.2739	32.3113	10.1729	39.4963	38.7458	27.6279	32.9804	32.1704	29.7589	34.7434	34.4654	32.7866	44.0157	29.8293	27.2944	34.7063	22.8472	46.4171	28.2999	28.3097
137.993	23.5921	35.3771	43.86	36.411	39.7464	32.492	10.3582	39.5611	38.647	27.5538	33.1789	31.9718	30.1665	34.521	34.521	32.1863	44.2269	29.8626	27.6279	34.1134	22.0955	45.7315	28.2987	28.306
138.193	23.3475	35.6328	44.1062	36.6096	40.2189	32.6727	10.5435	39.626	38.5482	27.4797	33.3775	31.7733	30.5742	34.2987	34.7295	31.7276	44.4382	29.896	27.9615	33.5204	21.3437	45.0459	28.2974	28.3023
138.393	23.3396	35.8949	44.3524	36.8081	40.6914	32.8533	10.7288	39.6908	38.4493	27.4056	33.576	31.5748	30.7076	33.9206	34.9379	31.269	44.6494	29.9293	28.1004	33.0479	20.5919	44.3603	28.2962	28.2987
138.593	23.3317	36.1569	44.5986	37.0066	41.0583	32.7421	10.7843	39.6575	38.3505	27.3314	33.4787	31.3524	30.841	33.5426	35.1464	30.8104	44.8606	29.9627	28.2394	32.5754	19.9407	44.0268	28.295	28.295
138.793	23.3237	36.419	44.8448	37.2052	41.4252	32.631	10.8399	39.6241	38.2517	27.2573	33.3814	31.1301	30.9744	33.1646	35.3549	30.3518	45.0274	29.9182	28.3784	32.1029	19.2895	43.6933	29.3512	29.7403
138.993	23.3158	36.6811	45.0909	37.4037	41.7921	32.5198	10.8955	39.5908	38.1529	27.1832	33.2841	30.9077	31.1078	32.7866	35.1047	30.06	45.1942	29.8737	28.5174	31.6304	20.5125	43.86	31.9083	24.9596
139.193	23.3078	36.9431	45.3371	37.6023	42.159	32.4086	10.9511	39.5574	38.054	27.1091	33.1869	30.6853	31.2412	32.4086	34.8545	29.7681	45.3609	29.8293	28.1282	31.2551	21.1399	43.8441	30.5742	30.1294
139.393	23.2999	37.2052	45.5833	37.8008	42.5259	32.2974	11.0067	39.5241	37.9552	27.035	33.0896	30.463	31.1717	32.0751	34.6044	29.4763	45.5277	29.7848	27.7391	30.8799	21.7672	43.8283	30.8632	29.9293
139.593	23.292	37.4672	45.5198	37.9437	42.1738	31.8712	10.9511	39.4268	37.8564	26.9609	32.9923	30.2406	31.1023	31.7415	34.3542	29.1844	45.6945	29.7403	27.35	30.5047	22.3946	43.8124	31.1523	29.7292
139.793	23.0974	37.597	45.4562	38.0867	41.8217	31.4451	10.8955	39.3295	37.7214	26.7464	32.895	30.0183	31.0328	31.408	34.2153	28.9204	45.6204	28.8324	26.9609	30.1294	23.0219	43.7965	31.4414	29.5291
139.993	22.9028	37.7267	45.3927	38.2296	41.4697	31.0189	10.8399	39.2322	37.5864	26.532	32.7977	29.7959	30.9633	31.0745	34.0763	28.6563	45.5462	27.9244	26.7246	29.921	23.6493	43.7806	31.7304	29.329
140.192	22.7083	37.8564	45.3292	38.3726	41.1639	30.4213	10.7843	39.1349	37.4514	26.3176	32.631	29.7125	31.0745	31.4358	33.9373	28.3923	45.4721	27.0164	26.4883	29.7125	24.2767	43.7647	32.0195	29.1288
140.392	22.5137	37.9861	45.2656	38.5155	40.8582	29.8237	10.7704	39.2739	37.3164	26.1032	32.4642	29.6291	31.1856	31.7971	33.7983	28.1282	45.5277	26.6134	26.2521	29.5041	24.904	43.7488	32.0843	29.379
140.592	22.3191	38.1158	45.2021	38.6584	40.5525	29.2261	10.7565	39.4129	37.1814	25.8888	32.2974	29.5458	31.2968	32.1585	33.3814	27.7947	45.5833	26.2104	26.0158	29.2956	24.9226	43.8415	32.1492	29.6291
140.792	22.1246	38.2455	45.1386	38.8014	40.2467	28.6285	10.7426	39.5518	37.0464	25.6744	32.1307	29.4624	31.408	32.5198	32.9645	27.4612	45.6389	25.8074	25.8769	29.2215	24.9411	43.9341	32.2141	29.8793
140.992	21.5687	38.3937	45.0441	38.8403	39.6908	27.5723	10.7288	39.6908	36.9114	25.4599	31.9639	29.379	31.093	32.6124	32.5476	27.1276	45.6945	25.4044	25.7379	29.1474	24.9596	44.0268	32.2789	30.1294
141.192	21.0128	38.542	44.9496	38.8792	39.1349	26.5161	10.6871	39.7047	36.6572	25.1979	31.7971	29.2956	30.778	32.7051	32.1307	26.7941	45.7315	24.6446	25.5989	29.0733	24.7929	43.823	32.3438	30.3796
141.392	20.4569	38.6902	44.8551	38.9181	38.579	25.4599	10.6454	39.7186	36.4031	24.9358	31.6304	29.2122	30.463	32.7977	31.8638	26.6607	45.7686	23.8849	25.4599	28.9991	24.6261	43.6191	32.4086	30.6298
141.592	19.901	38.8385	44.7606	38.957	38.4567	25.3376	10.6037	39.7325	36.149	24.6737	31.4636	29.1288	30.0183	32.9089	31.597	26.5273	45.8057	23.1252	25.321	28.925	24.4593	43.4153	31.1856	31.0745
141.792	19.3451	38.9867	44.6661	38.996	38.3344	25.2153	10.562	39.7464	35.8949	24.4117	31.2968	29.0455	29.5736	33.0201	31.3302	26.3938	46.5098	22.8658	25.182	28.8509	25.4044	43.6933	29.7403	30.3518
141.992	18.7892	39.1349	44.5716	39.0349	38.2121	25.093	10.6065	39.7909	35.6407	24.1496	31.1301	28.9621	29.3512	33.2425	31.0634	26.2604	47.2139	22.6064	25.2265	28.8954	25.2376	43.6377	30.9077	31.9639
142.192	18.3908	39.2832	44.4771	39.0738	38.0898	24.9708	10.6509	39.8354	35.3866	23.8876	31.4239	29.0574	29.4207	33.5343	30.7965	26.127	47.9181	22.3469	25.2709	28.9398	25.2932	43.3041	31.269	32.4086
142.392	17.9924	39.4314	44.3826	39.1127	37.9676	24.8485	10.6954	39.8798	35.1325	23.6255	31.7177	29.1527	29.4902	33.8261	30.5742	26.2271	48.1738	22.4248	25.3154	28.9843	25.3488	42.9706	31.6304	32.8533
142.592	17.594	39.5796	44.2881	39.1516	38.1065	24.8948	10.7399	39.9243	35.4799	23.6533	32.0115	29.248	29.5597	34.118	30.3518	26.3271	48.4295	22.5026	25.3599	29.0288	25.7935	42.6371	31.5748	32.6866
142.792	17.1957	39.7279	44.1936	39.1905	38.2455	24.9411	10.7843	39.9688	35.8274	23.6811	32.3054	29.3433	29.6291	34.4098	30.1294	26.4272	48.6852	22.5804	25.4044	29.0733	26.2382	42.3035	31.9917	33.0479
142.992	16.7973	39.8761	44.4239	39.3811	38.3845	24.9874	11.0623	40.0799	36.1748	23.7089	32.5992	29.4386	29.9293	34.4321	29.9071	26.5273	48.9409	22.6582	25.4377	29.1177	26.6829	41.97	32.4086	33.4092
143.192	16.3989	40.0244	44.6542	39.5717	38.5234	25.0338	11.3402	40.1911	36.5222	23.7367	32.893	29.5338	30.2295	34.4543	29.6847	26.6273	49.1966	22.7361	25.4711	29.1622	26.757	42.0626	32.8255	33.7706
143.392	16.375	40.0641	44.8845	39.7623	38.6624	25.0801	11.6182	40.3023	36.7168	23.5792	33.1869	29.6291	30.5297	34.4765	29.9812	26.8126	49.276	22.6725	25.5044	29.2067	26.8311	42.1553	33.2425	34.1319
143.592	16.3512	40.1038	45.1148	39.9529	38.8014	25.1264	11.8961	40.4135	36.9114	23.4217	33.4579	29.6361	30.8299	34.4988	30.2777	26.9979	49.3554	22.609	25.5378	29.2511	26.9053	42.2479	34.1875	34.3542
143.792	16.3274	40.1435	45.3451	40.1435	38.9285	25.0788	11.8683	40.3857	37.1059	23.2642	33.7289	29.643	31.1301	34.521	30.5742	27.1832	49.4348	22.5455	25.5711	29.2956	27.262	42.1692	35.1325	34.5766
143.992	16.3036	40.1832	45.5754	40.3341	39.0555	25.0311	11.8405	40.3579	37.3005	23.1067	33.9999	29.65	31.2857	34.4321	30.5345	27.1832	49.5143	22.4819	25.6902	29.2638	27.6187	42.0904	35.3456	34.7063
144.192	16.2797	40.2229	45.8057	40.5247	39.1826	24.9835	11.8127	40.3301	37.495	22.9492	34.2709	29.6569	31.4414	34.3431	30.4948	27.1832	49.5937	22.4184	25.8094	29.2321	27.9754	42.0117	35.5587	34.836
144.392	16.2559	40.2626	45.6945	40.7331	39.3096	24.9358	11.785	40.3023	37.6896	22.7916	34.5419	29.6639	31.597	34.2542	30.455	27.1832	49.6731	22.3549	25.9285	29.2003	28.3321	41.9329	35.7718	34.9657
144.592	16.2321	40.3023	45.5833	40.9416	39.4367	24.8882	11.785	40.2884	37.7313	22.6388	34.8129	29.6708	31.7527	34.1652	30.4153	27.1832	49.7525	22.2913	26.0476	29.1685	28.6888	41.8542	35.9849	35.0954
144.792	16.0097	40.3162	45.4721	41.15	39.5638	24.8405	11.785	40.2745	37.773	22.4859	35.0839	29.6778	31.9083	34.0763	30.3756	27.1832	49.771	22.3006	26.1667	29.1368	29.0455	41.7754	36.198	35.2251
144.992	15.7874	40.3301	45.3609	41.3585	39.6908	24.7929	11.785	40.2606	37.8147	22.333	35.3549	29.6847	32.164	34.2208	30.3359	27.1832	49.7896	22.3099	26.2858	29.105	29.4022	41.6967	36.411	35.3549
145.192	15.565	40.344	45.2498	41.567	39.802	24.8008	11.785	40.2467	37.8564	22.1802	35.4599	29.6291	32.4197	34.3654	30.2962	27.1832	49.8081	22.3191	26.405	29.0733	29.7589	41.6179	36.7075	35.7254
145.392	15.3427	40.3579	45.1386	41.7754	39.9132	24.8087	12.0629	40.3764	38.3104	22.1616	35.5649	29.5736	32.6754	34.5099	30.3333	27.2295	49.8266	22.3284	26.5161	28.8509	30.1156	41.5392	37.004	36.096
145.592	15.2593	39.7603	45.0274	41.9839	40.0244	24.8167	12.3408	40.5061	38.7643	22.1431	35.6699	29.518	32.9312	34.6544	30.3703	27.2759	49.8452	22.3377	26.6273	28.6285	30.4722	41.4604	37.3005	36.4666
145.792	15.1759	39.1627	44.9162	42.1923	40.1355	24.8246	12.6188	40.6358	39.2183	22.1246	35.7749	29.4624	33.1869	34.799	30.4074	27.3222	49.8637	22.3469	26.7385	28.4062	30.8289	41.3817	37.5228	36.6001
145.992	15.0925	38.5651	44.7098	42.1606	40.2467	24.8326	12.7578	40.4691	39.6723	22.106	35.8799	29.4068	33.6872	34.6692	30.4445	27.3685	49.8192	22.1579	26.8497	28.1838	31.1856	41.3029	37.7452	36.7335
146.192	15.0091	37.9676	44.5033	42.1288	40.3579	24.8405	12.8967	40.3023	40.1263	22.0875	35.9849	29.3512	34.1875	34.5395	30.4815	27.4148	49.7747	21.9689	26.9331	28.0171	31.6304	41.2751	37.9676	36.8669
146.392	15.3983	37.5784	44.2968	42.097	40.4691	24.8485	13.2025	40.2745	40.5803	22.069	36.0899	29.2956	34.6878	34.4098	30.5186	27.4612	49.7303	21.7799	27.0164	27.8503	32.0751	41.2473	38.1899	37.0003
146.592	15.2871	37.6896	44.0903	42.0653	40.3023	24.8068	13.5082	40.2467	40.836	22.0023	36.1949	29.24	34.8212	34.2542	30.274	27.3389	49.6858	21.5909	27.0998	27.6835	32.2002	41.0875	38.4123	37.1337
146.792	14.5088	37.0225	43.8839	42.0335	40.1355	24.7651	13.4804	39.8854	41.0917	21.9356	36.2999	29.1844	34.9546	34.0985	30.0294	27.2166	49.6413	21.4019	27.1832	27.5167	32.3252	40.9277	38.3011	36.6612
146.992	13.675	36.6652	43.6774	42.0018	39.9688	24.7234	13.4526	39.5241	41.3474	21.8689	36.006	29.0812	35.088	33.9429	29.7848	27.0943	49.5524	21.1017	27.0998	27.072	32.4503	40.7679	38.1899	36.1887
147.192	13.3415	36.3396	43.4709	41.97	39.802	24.6817	13.5082	39.2183	41.6031	21.8022	35.7122	28.978	35.2214	33.7872	29.5402	26.972	49.4634	20.8015	27.0164	26.6273	32.5754	40.608	38.0787	35.7162
147.392	13.0079	36.014	43.193	41.7569	39.7047	24.64	13.5638	38.9126	41.8588	21.7355	35.4184	28.8747	35.3549	33.6316	29.2956	26.8497	49.3745	20.5014	26.9331	26.1826	32.7005	40.4482	37.9676	35.2437
147.592	12.6744	35.6884	42.915	41.5438	39.6074	24.5983	13.4248	38.857	42.2702	21.7132	35.1246	28.7715	35.5439	33.2091	25.7935	24.2926	49.2856	20.2012	26.8497	25.7379	32.8255	40.2884	37.8564	34.7712
147.792	12.3686	35.5772	42.6371	41.3307	39.5102	24.5566	13.2859	38.8014	42.6815	21.691	34.8307	28.6682	35.7329	32.7866	28.7397	27.2388	49.1966	19.901	26.9053	25.5433	32.9506	40.1286	37.7452	34.2987
147.992	12.0629	35.466	42.3591	41.1176	39.4129	24.5149	13.3692	38.579	43.0929	21.6687	35.2993	27.6279	35.9219	32.3641	28.4618	27.4334	49.9471	19.4563	26.9609	25.3488	33.0757	39.9688	37.8147	34.0485
148.192	11.7572	35.3549	42.0812	40.9045	39.7603	24.237	13.4526	38.3567	43.5043	21.6465	31.8527	28.4062	36.1109	31.9417	28.1838	27.6279	50.6975	19.0116	27.0164	25.1542	33.1154	39.7385	37.8842	33.7983
148.392	11.4514	35.2437	41.8032	40.6914	40.1077	23.959	13.536	38.3011	43.9156	21.6243	34.3195	28.3923	36.2999	31.5192	28.0726	27.639	51.5499	18.2889	27.072	24.9596	33.1551	39.5082	37.9537	33.5482
148.592	11.1457	35.1325	41.7013	40.5339	40.4552	23.6811	13.6194	38.2455	44.2015	21.6322	35.0213	27.5167	36.6334	31.005	27.9615	27.6502	52.4023	17.5662	27.1462	24.8948	33.1948	39.2779	38.0231	33.298
148.792	10.8399	35.0213	41.5994	40.3764	40.8026	23.4031	13.7028	38.0509	44.4874	21.6402	34.4724	28.2533	36.9669	30.4908	27.8503	27.6613	53.2546	16.8436	27.2203	24.8299	33.2345	39.0476	38.4493	32.5013
148.992	10.599	35.2066	41.4975	40.2189	40.8119	23.4309	13.7862	37.8564	44.7733	21.6481	34.5488	28.1838	37.3005	29.9766	27.7391	27.6724	53.3519	15.6484	27.2944	24.7651	33.2742	38.8173	38.8755	31.7045
149.192	10.3582	35.3919	41.3956	40.0614	40.8211	23.4587	13.8603	37.7452	45.0592	21.656	34.6252	28.1143	37.634	29.4624	27.6279	27.6835	53.4492	14.4532	27.3685	24.7002	33.3139	38.587	39.3017	30.9077
149.392	10.1173	35.5772	41.2937	39.9039	40.8304	23.4865	13.9344	37.634	45.3451	21.664	34.7017	28.0448	37.5895	29.2289	27.3917	27.9476	53.5465	13.2581	27.4426	24.6354	33.3536	38.3567	39.5352	30.9077
149.592	9.87638	35.7625	41.1917	39.7464	40.8397	23.5143	14.0085	37.5228	45.6309	21.6719	34.7781	27.9754	37.5451	28.9954	27.1554	28.2116	53.6438	12.0629	27.5167	24.5705	33.4345	38.4022	39.7686	30.9077
149.792	9.63549	35.9478	41.2381	39.7742	40.8489	23.5421	14.1938	37.3561	45.9168	21.6799	34.8545	27.9059	37.5006	28.7619	26.9192	28.4757	53.6771	11.8072	27.6279	24.4454	33.5153	38.4476	40.0021	30.9077
149.992	9.39461	36.1331	41.2844	39.802	40.8582	23.5699	14.3791	37.1893	46.0342	21.5502	34.7545	27.8336	37.4561	28.5285	26.6829	28.7397	53.7105	11.5515	27.7391	24.3204	33.5962	38.4931	40.2356	30.9077
150.192	9.37872	36.0775	41.3307	39.8298	40.9694	23.2225	14.5644	37.0225	46.1515	21.4204	34.6544	27.7613	37.4117	28.295	26.3494	28.8787	53.7438	11.2958	27.8503	24.1953	33.6771	38.5386	40.4691	30.9077
150.392	9.36284	36.0219	41.377	39.8576	41.0806	22.875	14.7312	36.8836	46.2689	21.2907	34.5544	27.6891	37.6618	27.9615	26.0158	29.0177	53.7772	11.0401	27.9615	24.0702	33.7579	38.5841	41.0435	30.4445
150.592	9.34696	35.9663	41.4234	39.8854	41.1917	22.5276	14.898	36.7446	46.3863	21.161	34.4543	27.6168	37.912	27.6279	25.6823	29.1566	53.8105	10.7843	28.288	23.9034	33.8388	38.6296	41.6179	29.9812
150.792	9.33108	35.9107	41.4697	39.9132	41.3029	22.1802	15.0647	36.6056	46.5036	21.0313	34.3542	27.5445	38.1621	27.2944	25.3488	29.2956	53.5465	10.7426	28.6146	23.7367	33.9196	38.6751	42.1923	29.518
150.992	9.31519	35.8552	41.5253	39.7242	41.567	21.8466	15.2315	36.4666	46.621	20.9016	34.2542	27.4723	38.4123	26.9609	25.1153	28.9398	53.2824	10.701	28.9412	23.5699	34.0005	38.7205	41.9779	29.2956
151.192	9.29931	35.7996	41.5809	39.5352	41.831	21.5131	15.2454	36.2026	46.7383	20.7719	34.1541	27.4	37.9953	26.6968	24.8818	28.5841	53.0184	10.6593	29.2678	23.4031	34.0813	38.766	41.7635	29.0733
151.392	9.28343	35.744	41.6365	39.3462	42.0951	21.1796	15.2593	35.9385	46.8557	20.6422	34.0541	27.3277	37.5784	26.4328	24.6483	28.2283	52.7543	10.6176	29.5944	23.2364	34.1622	38.8115	41.5491	28.8509
151.592	8.85724	35.2622	41.692	39.1572	42.3591	20.846	15.2732	35.6745	46.973	20.5125	33.954	27.2555	37.1615	26.1687	24.4149	27.8725	52.3096	10.4693	29.921	23.0696	34.2431	38.857	41.3347	28.6285
151.792	8.43106	34.7804	41.7476	38.9682	42.5036	20.557	15.2871	35.4104	47.2602	20.1512	33.8539	27.1832	36.7446	25.9047	24.1814	27.5167	51.8649	10.3211	30.2476	22.9028	34.4376	38.1899	41.1203	28.4062
151.992	8.00487	34.2987	41.4141	38.6902	42.6482	20.2679	15.2454	35.5911	47.5475	19.7898	33.7335	27.2481	36.4805	25.6406	25.4044	25.7379	51.4202	10.1729	30.5742	22.7361	34.6322	37.5228	40.9058	28.1838
152.192	8.01043	34.0985	41.5253	38.5234	42.7927	19.9788	15.2037	35.7718	47.8347	19.4285	33.6131	27.3129	36.2165	25.3766	25.182	27.0164	51.2719	9.4502	30.8521	22.5276	34.8175	36.374	40.6914	27.9615
152.392	8.01599	33.8984	42.0186	38.3428	42.9372	19.6898	15.162	35.9524	48.1219	19.0672	33.4926	27.3778	35.9524	25.1125	27.072	27.9615	51.1237	8.72753	31.1301	22.3191	35.0028	35.2251	40.7192	27.2388
152.592	8.02155	33.6983	42.109	38.1343	43.0818	19.4007	15.1203	36.1331	48.4091	18.7058	33.3722	27.4426	35.6884	24.8485	28.3228	27.5723	50.9755	8.00487	31.408	22.1107	35.1881	34.0763	40.747	26.5161
152.792	8.02711	33.4982	42.1993	37.9259	43.2763	19.3451	15.2454	35.883	48.6963	18.3445	33.2517	27.5075	36.0636	25.2793	29.5736	27.1832	51.1793	6.98573	31.686	21.9022	34.6322	32.9089	40.8443	26.2104
152.992	8.03267	33.298	42.2896	37.7174	43.4709	19.2895	15.3705	35.6328	48.9075	17.922	33.1313	27.5723	36.4388	25.7101	30.463	26.7385	51.3831	5.96659	31.9083	21.6799	34.0763	31.7415	40.9416	25.9047
153.192	8.03823	33.0979	42.38	37.5089	42.9521	18.2889	15.4955	35.3826	49.1188	17.4995	33.5426	26.7385	36.8141	26.1409	31.9361	26.4328	51.587	4.94746	32.1307	21.4575	33.979	30.6853	41.0389	25.5989
153.392	8.04378	32.8978	42.4703	37.3005	42.4332	17.2883	15.6206	35.1325	49.33	17.0771	33.954	25.9047	37.1893	26.5717	33.4092	26.127	51.7537	4.52127	32.353	21.2351	33.8817	29.6291	41.1361	25.2932
153.592	8.04934	32.6977	42.6371	37.1019	41.9144	16.2877	15.6206	35.202	49.5413	16.6546	34.3654	25.0708	36.6519	26.1826	33.2425	25.0708	51.9205	4.09508	32.5754	21.0128	33.7845	28.5729	41.2334	24.9874
153.792	8.0549	32.4976	42.8038	36.9034	41.6781	15.3705	15.6206	35.2715	49.7525	16.2321	34.7767	24.237	36.1146	25.7935	33.5204	23.7367	52.0873	3.6689	32.1121	20.6793	33.6872	27.5167	41.3307	24.6817
153.992	8.06046	32.2974	42.9706	36.7049	41.4419	14.4532	15.6206	35.341	49.6969	14.8609	35.1881	23.4031	35.5772	25.4044	33.0757	22.4581	52.1984	3.30757	31.6489	20.3457	35.466	28.3506	41.428	24.3759
154.192	8.1091	32.0403	43.1374	36.5063	41.2056	13.536	15.6206	35.4104	49.6413	13.4897	35.4846	22.9399	35.5772	25.0338	32.631	21.1796	52.3096	2.94624	31.1856	20.0122	36.8002	28.1282	41.5253	24.0702
154.392	8.15774	31.7832	43.3041	36.3078	40.9694	12.6188	15.6206	35.3826	49.5857	12.1185	35.6884	21.5131	35.5772	24.6632	34.0207	20.6237	52.0317	3.07595	30.9633	19.8788	37.0225	27.2388	41.6226	23.7645
154.592	8.20638	31.5261	43.4709	36.1093	41.9515	11.7294	15.6206	35.3549	49.6969	11.6182	35.8552	21.1796	35.5772	24.2926	34.9101	21.0128	51.7537	3.20565	30.7409	19.7454	36.1331	27.1832	41.7198	23.4587
154.792	8.25502	31.269	43.6377	35.9107	42.9335	10.8399	15.6206	35.3271	49.8081	11.1179	35.7532	20.9016	36.1665	23.6811	35.5401	21.0684	51.4758	3.33536	30.5186	19.6119	35.3549	26.6273	41.8171	23.153
154.992	8.30366	31.0119	43.7155	35.8607	43.9156	9.9505	15.6206	35.2993	49.9193	10.6176	35.6513	20.6237	36.7557	23.0696	36.1702	21.124	51.3229	3.48823	30.2962	19.4785	35.7996	26.405	41.9144	22.8472
155.192	8.35231	30.7548	43.7933	35.8107	44.5549	9.11666	15.6206	35.2715	50.0304	10.1173	35.5494	20.3457	37.345	22.4581	36.8002	21.1796	51.17	3.6411	30.0739	19.3451	36.2443	26.1826	41.8588	22.4661
155.392	8.40095	30.4977	43.8711	35.7607	45.1942	8.28282	15.6206	35.2437	51.0033	8.3801	35.4475	20.0678	37.9342	21.8466	37.0781	21.2074	51.0172	3.79398	29.7959	19.0486	36.0775	25.4599	41.8032	22.0849
155.592	8.44959	30.2406	43.949	35.7106	46.6951	7.37486	15.6095	35.2214	51.9761	6.64293	35.3456	19.7898	38.5234	21.2351	37.3561	21.2351	50.8643	3.94685	29.518	18.7522	35.9107	24.7373	41.7476	21.7037
155.792	8.48135	30.0977	44.0268	35.6606	48.196	6.4669	15.5984	35.1992	52.9489	4.90576	35.2437	19.5119	38.6902	20.5681	37.5784	20.6793	49.9378	4.00244	29.24	18.4557	35.744	23.5699	41.692	21.3225
155.992	8.51312	29.9547	44.1046	35.6106	49.6969	5.55894	15.5873	35.177	53.9217	3.1686	35.0213	18.8448	38.857	19.901	37.8564	20.7904	49.0113	4.05803	28.9621	18.1592	36.0483	22.7478	41.6365	20.9413
156.192	8.54488	29.8118	44.1824	35.5605	52.0873	4.66951	15.5761	35.1547	54.7	2.00122	34.4098	17.6496	39.0238	19.2339	38.1899	20.5681	48.0848	4.11361	28.6841	17.8627	36.3525	21.9256	41.5809	20.5601
156.392	8.57665	29.6689	44.2603	35.5105	52.532	3.58552	15.565	35.1325	54.5888	2.55711	34.2431	17.3439	39.1164	18.7522	38.1343	20.1234	47.1583	4.1692	28.4062	17.5662	36.6568	21.1035	41.5253	20.1789
156.592	8.60841	29.5259	44.3381	35.4605	52.9767	2.50152	15.5094	35.1325	55.7562	3.11301	34.0763	17.0381	39.209	18.2704	36.9872	19.1834	46.2318	4.22479	28.3321	17.5107	36.9611	20.2813	41.3214	19.586
156.792	8.64018	29.383	44.4159	35.4104	53.2176	1.64915	15.4538	35.1325	56.9235	3.6689	33.9095	16.7324	39.3017	17.7886	37.0781	18.9004	45.3054	4.28038	28.2579	17.4551	37.2654	19.4592	41.1176	18.993
156.992	8.67194	29.24	44.3395	35.3062	53.4585	0.796781	15.3983	35.1325	56.6271	4.29891	33.8725	16.4421	39.7279	16.8251	37.0503	18.1221	45.8057	2.89065	28.1838	17.3995	37.5696	18.6371	40.9138	18.4001
157.192	8.48294	29.0955	44.2631	35.202	53.6993	-0.0555894	15.3427	35.1325	56.3306	4.92893	33.8354	16.1518	40.1541	15.8615	37.0225	17.3439	47.3066	2.36255	28.1097	17.3439	37.8739	17.8149	41.289	17.8442
157.392	8.29394	28.951	44.1866	35.0978	54.3386	0.583689	15.3427	35.1881	56.0341	5.55894	33.7983	15.8615	40.5803	14.898	37.0503	16.7046	48.9743	2.27916	28.0356	17.2883	38.1782	16.9928	41.6642	17.2883
157.592	8.10493	28.8064	44.1102	34.9935	54.9779	1.22297	15.3427	35.2437	56.0063	5.92027	33.7613	15.5712	41.1732	14.0271	37.0781	16.0653	50.2528	1.11179	27.9615	17.2327	38.4825	16.1707	42.0395	16.7324
157.792	7.91593	28.6619	44.0337	34.8893	55.0113	1.81221	15.3427	35.2993	55.9785	6.2816	33.7242	15.2809	41.7662	13.1562	37.1337	15.565	52.3652	0.611483	27.9694	17.1851	38.7868	15.3485	42.4147	16.1765
157.992	7.72692	28.5174	43.9573	34.7851	55.0446	2.40146	15.3649	35.2993	55.9507	6.64293	33.6872	14.9906	42.3591	12.2853	37.1893	15.0647	53.4492	0.917225	27.9773	17.1374	39.091	14.5264	42.8544	16.0199
158.192	7.6806	28.3876	43.8809	34.6808	55.078	2.99071	15.3871	35.2993	55.9229	7.00426	33.6501	14.7003	42.6371	11.9378	37.5784	14.5366	52.4764	2.55711	27.9853	17.0898	39.3953	13.7042	43.294	15.8632
158.392	7.63428	28.2579	43.8044	34.5766	55.1113	3.57996	15.4094	35.2993	55.367	7.21736	33.6131	14.41	42.915	11.5904	37.9676	14.0085	55.2003	1.89004	27.9932	17.0421	39.6996	12.8821	43.7337	15.7065
158.592	7.58795	28.1282	43.5944	34.4469	55.1447	4.1692	15.4316	35.2993	54.8111	7.43045	33.576	14.1197	43.193	11.243	38.3567	13.4804	55.3114	2.25137	28.0012	16.9945	40.0039	12.06	44.1733	15.5499
158.792	7.54163	27.9985	43.3844	34.3172	55.1076	5.00304	15.4538	35.2993	54.2552	7.64354	34.0207	13.5082	43.4709	10.8955	38.7458	12.9523	55.4226	2.6127	28.0091	16.9468	40.3082	11.2378	44.613	15.3932
158.992	7.4953	27.8688	43.1744	34.1875	55.0706	5.83689	15.4446	35.2993	53.6993	7.85663	34.4654	12.8967	44.5642	10.1358	39.6575	12.0851	55.8673	3.75228	28.0171	16.8992	40.6124	10.4157	45.0527	15.2365
159.192	7.44898	27.7391	42.9644	34.0578	55.0335	6.67073	15.4353	35.2993	53.1435	8.06973	34.7804	12.1926	45.6574	9.37608	40.5691	11.2179	56.3121	4.89187	28.2061	16.6435	40.9167	9.59356	45.4923	15.0799
159.392	7.46751	27.7391	42.7544	33.9281	54.8667	7.18956	15.4261	35.2993	52.5876	8.28282	35.0954	11.4885	46.7507	8.61636	41.4808	10.3507	56.4232	6.55955	28.3951	16.3878	41.221	8.77142	45.932	14.9232
159.592	7.48604	27.7391	42.5444	33.7983	54.7	7.7084	15.4168	35.2993	50.9013	9.15372	35.4104	10.7843	47.5475	8.56077	42.3925	9.48355	56.5344	8.22723	28.5841	16.132	41.5253	7.94928	46.3717	14.7666
159.792	7.50457	27.7391	42.3344	33.6686	54.5332	8.22723	15.4075	35.2993	49.2151	10.0246	35.7607	10.4119	48.3442	8.50518	43.3041	8.61636	54.4405	9.59843	28.7731	15.8763	42.4147	7.44898	46.8113	14.6099
159.992	7.5231	27.7391	42.1244	33.5389	52.5876	8.72753	15.3983	35.2993	47.5289	10.8955	36.1109	10.0394	49.141	8.44959	44.4159	7.44898	52.3467	10.9696	28.9621	15.6206	43.193	6.78191	47.251	14.4532
160.191	7.54163	27.7391	41.9144	33.4092	50.6419	9.22784	15.4122	35.2854	46.8433	10.3396	36.4611	9.66699	50.225	7.36559	45.7779	7.21272	50.2528	12.3408	29.2261	15.2315	44.4715	6.36498	47.8903	14.2401
160.391	7.56016	27.7391	41.7167	33.3969	48.9743	9.56137	15.4261	35.2715	46.1577	9.78373	36.8113	9.29455	51.309	6.2816	47.1398	6.97647	49.141	12.2297	29.4902	14.8424	45.7501	5.94806	48.5295	14.0271
160.591	7.56016	27.5167	41.5191	33.3845	48.057	9.58917	15.44	35.2576	45.4721	9.22784	36.1887	8.83871	51.9575	5.596	48.5017	6.74021	47.5845	12.2853	29.7542	14.4532	47.9181	5.16981	49.1688	13.814
160.791	7.56016	27.2944	41.3214	33.3722	47.1398	9.61696	15.4538	35.2437	46.2504	7.94928	37.5117	8.54965	52.6061	4.9104	49.8637	6.50396	46.028	12.3408	30.0183	14.0641	49.8637	4.33597	49.8081	13.6009
160.991	7.56016	27.072	41.1238	33.3598	46.2504	9.28343	15.4261	35.2437	46.3615	6.67073	37.8619	8.1772	53.2546	4.22479	51.0033	6.00365	45.083	11.8405	30.3796	13.7862	51.3646	4.05803	50.4474	13.3878
161.191	7.56016	26.8497	40.9261	33.3475	46.6673	8.3662	15.3983	35.2437	47.9736	5.16981	38.2121	7.80475	54.3108	4.91966	52.1428	5.50335	44.138	11.3402	30.7409	13.5082	52.8099	3.44654	51.0866	13.1747
161.391	7.56016	26.6273	40.7285	33.3351	47.0842	7.44898	15.3705	35.2437	50.0027	4.61392	38.5624	7.4323	55.367	5.61453	52.3467	5.50335	43.9712	10.0617	31.1023	13.2303	53.0693	3.00183	51.3646	12.2019
161.591	7.56016	26.405	40.5308	33.3227	47.3066	6.39278	15.3427	35.2437	49.1966	2.16799	38.9126	7.05985	55.4504	5.65622	52.5505	5.50335	43.8044	8.78312	31.4636	12.9523	53.3288	2.55711	51.6425	11.2291
161.791	7.53236	26.303	40.3332	33.3104	48.5295	5.94806	15.3797	35.2622	53.2268	4.05803	38.718	6.14263	55.5338	5.69791	52.7543	5.50335	43.6377	7.50457	31.7276	12.6049	53.5882	2.1124	51.6055	11.2291
161.991	7.50457	26.2011	40.1355	33.298	49.3634	4.78069	15.4168	35.2807	54.422	4.05803	38.5234	5.2254	55.6172	5.7396	52.8099	5.7813	43.9156	6.33719	31.9917	12.2575	53.2546	1.33415	51.5684	11.2291
162.191	7.47677	26.0992	39.9211	33.3695	50.1972	3.61331	15.4538	35.2993	55.367	3.22418	38.5234	4.14141	55.7006	5.7813	52.8655	6.05924	44.1936	5.16981	32.2557	11.91	50.2528	0.500304	51.5314	11.2291
162.391	7.44898	25.9973	39.7067	33.441	51.1144	3.25198	15.4538	35.2993	55.9229	2.6127	38.5234	3.05742	55.4967	6.13336	52.8284	6.22601	45.9168	4.22479	32.5198	11.5626	51.4202	0.722662	51.2812	10.7658
162.591	7.42118	25.8954	39.4923	33.5125	52.0317	2.89065	15.4538	35.2993	53.5882	2.00122	39.8854	2.75167	55.2929	6.48543	52.7914	6.39278	51.4202	0.222358	32.92	11.3736	50.364	0.444715	51.0311	10.3026
162.791	7.39339	25.7935	39.2779	33.5839	52.7821	2.66829	15.4538	35.2993	51.2534	1.38973	41.2473	2.44593	55.0891	6.83749	52.7543	6.55955	48.9743	2.27916	33.3203	11.1846	50.2528	0.94502	50.7809	9.83932
162.991	7.59104	25.5649	39.0635	33.6554	54.9223	2.83506	15.4955	35.3132	50.8643	1.30635	41.692	1.19517	55.1447	6.61514	52.5134	6.81896	50.4752	1.61209	33.7205	10.9956	49.5301	5.83689	50.5308	9.37608
163.191	7.78869	25.3364	38.849	33.7269	54.283	2.22358	15.5372	35.3271	50.4752	1.22297	42.1368	-0.0555894	55.2003	6.39278	52.2726	7.07838	51.587	1.33415	34.1208	10.8066	48.8816	1.83445	50.2806	8.91283
163.391	7.98634	25.1079	38.6346	33.7983	55.0335	2.00122	15.5789	35.341	49.5301	1.00061	42.6556	-0.0555894	55.2559	6.17042	52.0317	7.3378	52.6987	1.0562	34.521	10.6176	48.196	2.27916	50.0304	8.44959
163.591	8.18399	24.8793	38.5095	33.8122	55.7562	1.77886	15.6206	35.3549	48.8631	0.667073	43.1744	-0.0555894	55.7978	6.3094	51.8649	7.72692	53.5882	0.389126	35.1881	10.284	47.5289	2.73778	49.8915	6.94867
163.791	8.38164	24.6508	38.3845	33.8261	56.4788	1.5565	15.6206	35.3634	48.8075	0.389126	43.6933	-0.0555894	56.3398	6.44837	50.7531	7.67134	52.0873	0.500304	35.8552	9.9505	46.8619	3.19639	49.7525	5.44776
163.991	8.5793	24.4223	38.2594	33.84	57.2015	1.33415	15.6206	35.372	46.2504	1.00061	43.5543	0.194563	56.8818	6.58734	49.771	7.44898	50.5863	0.611483	36.5222	9.61696	46.0836	4.00244	49.7525	5.11422
164.191	8.77695	24.1937	38.1343	33.8539	57.9241	1.11179	15.6206	35.3805	46.167	0.861636	43.4153	0.444715	57.4238	6.72632	48.789	7.22662	49.4746	1.41753	36.8478	9.45814	45.991	4.5398	49.7525	4.78069
164.391	8.9746	23.9652	37.8656	33.6594	58.6468	0.88943	15.6206	35.3891	46.0836	0.722662	43.999	0.222358	57.4794	4.7251	47.8069	7.00426	48.8075	2.16799	37.1734	9.29931	45.8983	5.07716	49.3634	2.72388
164.591	9.17225	23.7367	37.597	33.4648	58.6839	0.704132	15.6206	35.3976	44.6939	1.0562	44.5827	0	57.535	2.72388	45.9168	7.3378	45.5833	2.89065	35.8552	9.61696	45.8057	5.61453	49.141	2.44593
164.791	9.31817	23.695	37.3283	33.2702	58.7209	0.518834	15.6206	35.4062	43.3597	2.22358	44.8421	0	57.5489	2.16799	44.2214	7.14324	43.5265	3.33536	37.8246	8.98166	45.713	6.15189	48.9187	2.16799
164.991	9.46409	23.6533	37.0596	33.0757	58.758	0.333536	15.6206	35.4147	43.0123	2.27916	45.1015	0	57.5628	1.61209	42.5259	6.94867	43.1374	3.94685	38.1502	8.82283	45.6204	6.68926	48.5295	1.70474
165.191	9.61002	23.6116	36.7909	32.8811	58.795	0.148238	15.6206	35.4233	41.97	3.05742	45.3609	0	57.5767	1.0562	41.3029	5.50335	41.5253	4.83628	38.4758	8.664	45.5277	7.22662	48.1404	1.2415
165.391	9.75594	23.5699	36.5222	32.6866	58.8321	-0.0370596	15.6206	35.4318	42.3174	2.39034	45.3424	0.185298	57.5906	0.500304	40.4691	5.50335	40.4135	4.61392	38.8014	8.50518	42.4703	8.28282	47.7513	0.778251
165.591	9.90186	23.5282	36.5037	32.4827	58.8692	-0.222358	15.6206	35.4404	41.97	2.44593	45.3239	0.370596	57.2293	1.11179	39.8761	5.52188	39.3017	4.39156	39.172	7.39339	40.2467	9.67255	47.4733	0.463245
165.791	10.0478	23.4865	36.4852	32.2789	58.8275	-0.152871	15.6206	35.4489	41.4697	1.5565	45.3054	0.555894	56.8679	1.72327	39.2832	5.54041	38.1899	4.1692	39.5426	6.2816	36.2443	10.0617	47.1954	0.148238
165.991	10.1937	23.4448	36.4666	32.0751	58.7858	-0.0833841	15.6206	35.4575	42.7482	1.00061	45.3054	0.277947	56.59	1.5565	38.6902	5.55894	39.4963	2.72388	39.9132	5.16981	35.9663	9.33902	46.9174	-0.166768
166.191	10.3396	23.4031	36.4481	31.8712	58.7441	-0.0138973	15.6206	35.466	44.0268	0.444715	46.0558	0.94502	56.3121	1.38973	38.8014	5.47555	40.8026	1.27856	40.1355	3.83567	36.1887	8.67194	46.973	0.0555894
166.391	10.3396	23.3406	36.4296	31.6674	58.7024	0.0555894	15.6206	35.4599	44.4826	0.411361	46.8063	1.61209	55.8117	1.52871	38.9126	5.39217	41.1917	0.778251	40.6914	3.05742	36.1887	8.394	46.431	0.250152
166.591	10.3396	23.2781	36.411	31.4636	58.619	0.111179	15.6206	35.4537	44.9385	0.378008	47.8069	2.27916	55.3114	1.66768	38.9496	5.44776	41.5809	0.277947	41.2473	2.27916	36.4666	7.78251	46.6742	0.0694867
166.791	10.3396	23.2155	36.3925	31.2598	58.5356	0.166768	15.6206	35.4475	45.3943	0.344654	49.0669	2.18652	54.8111	1.69548	38.9867	5.50335	42.4888	0.315007	40.9694	2.27916	37.0781	6.72632	46.9174	-0.111179
166.991	10.3396	23.153	36.374	31.0559	58.4522	0.222358	15.6206	35.4413	45.8501	0.311301	49.0854	2.16799	54.3108	1.72327	39.0238	5.55894	43.3968	0.352066	42.5259	3.11301	37.1615	6.58734	46.973	-0.194563
167.191	10.3396	23.0904	36.3555	30.8521	58.3689	0.277947	15.6206	35.4351	46.306	0.277947	51.587	2.00122	52.3096	1.19517	39.6908	4.39156	44.3047	0.389126	44.3047	2.75167	37.2449	6.44837	47.0286	-0.277947
167.391	10.3396	23.0279	36.4333	30.6742	58.3133	0.635307	15.6206	35.429	46.3838	0.233475	52.4023	2.29769	50.3084	0.667073	40.6636	3.52993	44.6383	0.319639	46.0836	2.39034	37.1893	4.55833	46.973	0.111179
167.591	10.3396	22.9654	36.5111	30.4963	58.2577	0.992668	15.6206	35.4228	46.4616	0.189004	53.2176	2.59417	49.9082	0.544776	41.6365	2.66829	44.9718	0.250152	47.2788	2.27916	39.0238	3.55772	47.4177	-0.111179
167.791	10.3396	22.9028	36.5889	30.3185	58.2021	1.35003	15.6206	35.4166	46.5394	0.144532	54.0329	2.89065	49.5079	0.422479	42.4703	1.83445	45.3054	0.180666	48.4739	2.16799	40.5803	2.39034	47.6679	-0.138973
167.991	10.6065	22.6694	36.6668	30.1406	58.1465	1.70739	15.6206	35.4104	46.6173	0.100061	55.367	2.44593	49.1077	0.300183	43.9712	1.72327	45.6389	0.111179	49.1132	2.0846	42.0256	1.33415	47.9181	-0.166768
168.191	10.8733	22.4359	36.7446	29.9627	58.0909	2.06475	15.6484	35.4035	46.6951	0.0555894	56.2843	2.05681	48.7074	0.177886	44.9996	1.94563	44.8606	0.111179	49.7525	2.00122	44.6383	1.0562	47.4733	-0.138973
168.391	11.1401	22.2024	36.959	29.8594	58.0353	2.42211	15.6762	35.3965	46.3615	0.129709	57.2015	1.66768	48.3072	0.0555894	46.028	2.16799	44.0824	0.111179	50.8643	2.83506	46.306	1.22297	47.0286	-0.111179
168.591	11.4069	21.9689	37.1734	29.7562	57.9797	2.77947	15.704	35.3896	46.028	0.203828	57.4933	1.22297	48.0756	0.0648543	46.8248	2.00122	43.8044	0.277947	52.3096	3.05742	46.7599	1.08399	46.6766	-0.129709
168.791	11.6738	21.7355	37.3878	29.653	57.813	3.52993	15.7318	35.3826	45.6945	0.277947	57.7852	0.778251	47.8439	0.0741192	47.6216	1.83445	43.4153	0.778251	53.2546	2.83506	47.2139	0.94502	46.3245	-0.148238
168.991	11.6645	21.615	37.6023	29.5497	57.6462	4.28038	15.7596	35.3757	45.6389	0.236255	58.077	0.333536	47.6123	0.0833841	48.4184	1.66768	43.0262	1.27856	54.8389	2.0846	47.6679	0.806046	45.9724	-0.166768
169.191	11.6552	21.4946	37.8167	29.4465	55.7562	4.1692	15.7874	35.3687	45.5833	0.194563	58.3689	-0.111179	47.3807	0.092649	49.5487	1.40826	43.7211	2.16799	56.4232	1.33415	48.1219	0.667073	46.1207	-0.092649
169.391	11.646	21.3741	38.0311	29.3433	54.4776	2.77947	15.8152	35.3618	45.5277	0.152871	58.1743	-0.0833841	47.1491	0.101914	50.679	1.14885	44.4159	3.05742	56.6456	0.611483	49.5857	-0.111179	46.2689	-0.0185298
169.591	11.6367	21.2537	38.2455	29.24	53.8939	1.52871	15.843	35.3549	46.1948	0.0555894	57.9797	-0.0555894	46.9174	0.111179	51.8093	0.88943	46.028	3.11301	55.784	0.41692	49.0298	0.389126	46.4171	0.0555894
169.791	11.6274	21.1332	38.1661	29.1209	53.3102	0.277947	15.754	35.3604	44.9607	0.21124	58.48	-0.166768	47.0564	0.0833841	52.6154	1.0284	47.5011	2.72388	54.9223	0.222358	49.8081	0.444715	46.3893	-0.0277947
169.991	11.6182	21.0128	38.0867	29.0018	53.477	0	15.6651	35.366	44.4493	0.311301	57.6684	0.344654	47.1954	0.0555894	53.4214	1.16738	48.9743	2.33475	54.5888	0.389126	50.5863	0.500304	46.3615	-0.111179
170.191	11.3958	20.6885	38.0073	28.8827	53.6438	-0.277947	15.5761	35.3715	43.9379	0.411361	56.8568	0.856077	47.0994	0.060643	53.6438	1.89004	50.3084	1.94563	54.2552	0.555894	51.5314	0.88943	46.3801	-0.111179
170.391	11.1735	20.3642	37.9278	28.7635	53.7827	-0.250152	15.4872	35.3771	43.4264	0.511422	56.0452	1.3675	47.0034	0.0656965	53.8661	2.6127	51.8093	1.83445	54.0653	0.583689	51.7815	0.917225	46.3986	-0.111179
170.591	10.9511	20.04	37.8484	28.6444	53.9217	-0.222358	15.3983	35.3826	42.915	0.611483	55.2336	1.87892	46.9073	0.0707501	54.0885	3.33536	52.4949	1.68621	53.8754	0.611483	52.0317	0.94502	46.4171	-0.111179
170.791	10.7288	19.7157	37.769	28.5253	54.0607	-0.194563	15.3093	35.3882	42.9261	0.633719	54.422	2.39034	46.8113	0.0758037	53.9217	3.76155	53.1805	1.53797	53.6855	0.639278	52.6987	1.00061	46.2782	-0.0972814
170.991	10.5064	19.3914	37.6896	28.4062	54.1997	-0.166768	15.2204	35.3938	42.9372	0.655955	54.6722	2.44593	46.7153	0.0808573	53.7549	4.18773	53.8661	1.38973	53.4955	0.667073	53.338	2.25137	46.1392	-0.0833841
171.191	10.284	19.0672	37.5692	28.3506	52.7821	0.611483	15.1314	35.3993	42.9484	0.678191	54.9223	2.50152	46.6193	0.0859109	53.5882	4.61392	53.9884	1.42309	53.3056	0.694867	53.9912	2.90455	46.0002	-0.0694867
171.391	9.92826	18.867	37.4487	28.295	51.3646	1.38973	15.0425	35.4049	42.9595	0.700426	54.8667	2.6127	46.5233	0.0909645	53.6808	4.61392	54.1107	1.45644	53.1157	0.722662	54.6444	3.55772	45.8612	-0.0555894
171.591	9.57249	18.6669	37.3283	28.2394	49.5857	1.22297	14.9535	35.4104	42.9706	0.722662	54.8111	2.72388	46.4272	0.096018	53.7735	4.61392	54.233	1.4898	52.9257	0.750457	54.5517	4.20626	46.1021	-0.0555894
171.791	9.21672	18.4668	37.2078	28.1838	47.8069	1.0562	14.9721	35.2437	42.2896	0.68097	54.7555	2.83506	46.3312	0.101072	53.8661	4.61392	54.3553	1.52315	52.7358	0.778251	54.4591	4.85481	46.343	-0.0555894
171.991	8.86095	18.2667	37.0874	28.1282	47.2788	0.500304	14.9906	35.0769	41.6087	0.639278	54.8111	2.81653	46.2352	0.106125	53.8244	4.85017	54.4776	1.5565	52.5459	0.806046	54.3664	5.50335	46.5839	-0.0555894
172.191	8.50518	18.0666	36.9669	28.0726	46.7507	-0.0555894	15.0091	34.9101	40.9277	0.597586	54.8667	2.798	46.1392	0.111179	53.7827	5.08643	54.7555	1.79739	52.3559	0.833841	52.7543	4.91966	46.5283	-0.0555894
172.391	8.6243	18.0666	37.1282	28.1616	46.8341	-0.0277947	14.9774	34.9101	40.2467	0.555894	54.9223	2.77947	45.9724	0.138973	53.741	5.32268	55.0335	2.03828	52.166	0.861636	51.1422	4.33597	47.1398	0.0555894
172.591	8.74342	18.0666	37.2894	28.2505	46.9174	0	14.9456	34.9101	39.8131	0.700426	54.2552	3.1408	45.8057	0.166768	53.6993	5.55894	55.3114	2.27916	51.9761	0.88943	50.4196	3.55772	47.881	0
172.791	8.86254	18.0666	37.4506	28.3395	47.0008	0.0277947	14.9138	34.9101	39.3795	0.844959	53.5882	3.50213	45.8473	0.138973	52.1428	6.00365	55.4226	2.16799	51.0125	1.22297	49.6969	2.77947	48.6222	-0.0555894
172.991	8.98166	18.0666	37.6118	28.4284	47.0842	0.0555894	14.8821	34.9101	38.9459	0.989491	52.7543	3.33536	45.889	0.111179	51.0311	5.58673	56.8679	2.1124	50.049	1.5565	49.7803	3.07131	49.3634	-0.111179
173.191	9.10078	18.0666	37.773	28.5174	46.8619	0.0370596	14.8503	34.9101	38.5123	1.13402	51.587	3.05742	45.9307	0.0833841	49.9193	5.16981	57.2293	1.97342	51.587	-0.0555894	49.8637	3.36316	49.6413	-0.333536
173.391	9.2199	18.0666	37.9342	28.6063	46.6395	0.0185298	14.8185	34.9101	38.0787	1.27856	50.9199	2.00122	45.9724	0.0555894	49.1966	5.05863	57.5906	1.83445	48.1404	1.50091	49.9471	3.655	49.7525	-0.305742
173.591	9.33902	18.0666	38.0954	28.6952	46.4171	0	14.7868	34.9101	37.7174	1.399	50.1416	0.88943	45.8983	0.296477	48.4739	4.94746	57.5906	1.7418	48.1293	1.21185	50.0304	3.94685	49.8637	-0.277947
173.791	10.0839	18.3334	38.2566	28.7842	46.2318	0.092649	14.9456	34.9101	37.3561	1.51944	49.8081	-0.111179	45.8242	0.537364	47.7513	4.83628	57.5906	1.64915	48.1182	0.922784	50.0304	3.83567	50.1972	-0.222358
173.991	10.8288	18.6002	38.4178	28.8731	46.0465	0.185298	15.1044	34.9101	36.9947	1.63989	50.0304	-0.138973	45.7501	0.778251	47.0286	4.7251	57.5906	1.5565	48.1071	0.633719	50.0304	3.72449	50.5308	-0.166768
174.191	11.5737	18.867	38.579	28.9621	45.8612	0.277947	15.2633	34.9101	36.6334	1.76033	50.2528	-0.166768	45.347	0.68097	46.0836	4.18773	56.8124	2.27916	48.0959	0.344654	49.8637	3.72449	50.8643	-0.111179
174.391	12.3186	19.1339	38.7236	29.0343	45.7315	0.370596	15.4221	34.9101	36.2721	1.88077	49.9179	0.0736559	44.944	0.583689	45.1386	3.65037	56.2565	3.05742	48.0848	0.0555894	49.9749	3.91905	51.1144	-0.166768
174.591	13.0635	19.4007	38.8681	29.1066	45.6018	0.463245	15.5809	34.9101	35.9107	2.00122	49.583	0.31408	44.541	0.486407	44.1936	3.11301	55.3114	4.33597	47.4733	0.0555894	50.086	4.11361	51.3646	-0.222358
174.791	13.3859	19.9121	39.0126	29.1789	45.4721	0.555894	15.7397	34.9101	35.4521	2.18188	49.248	0.554504	44.138	0.389126	44.0083	2.24211	55.0798	4.60465	46.5839	1.00061	50.0638	4.04691	51.5036	-0.250152
174.991	13.7083	20.4235	39.1572	29.2511	45.6945	1.0284	15.8986	34.9101	34.9935	2.36255	48.9131	0.794928	44.7309	0.259417	43.823	1.3712	54.8482	4.87334	46.1948	1.0562	50.0416	3.9802	51.6425	-0.277947
175.191	14.0308	20.935	39.3017	29.3234	45.9168	1.50091	15.8986	34.9174	34.5349	2.54321	48.5782	1.03535	45.3239	0.129709	43.6377	0.500304	54.6166	5.14202	45.8057	0.778251	50.0193	3.91349	51.9761	-0.389126
175.391	14.3532	21.4464	39.4462	29.3957	45.347	1.61209	15.8986	34.9246	34.0763	2.72388	48.2433	1.27578	44.8606	0	43.6377	0.352066	54.385	5.4107	44.805	0.667073	49.9971	3.84679	52.3096	-0.500304
175.591	14.6756	21.9578	39.5908	29.4679	44.7773	1.72327	15.8986	34.9319	34.2208	2.82394	47.9083	1.5162	46.2133	0.389126	43.6377	0.203828	54.1533	5.67938	44.805	0.111179	49.9749	3.78008	51.0589	-0.194563
175.791	14.9072	22.2358	39.7353	29.5402	44.2075	1.83445	15.8986	34.9391	34.3654	2.924	47.5734	1.75662	46.5098	0.778251	43.6377	0.0555894	53.9217	5.94806	44.9718	-0.166768	49.9471	3.40485	49.8081	0.111179
175.991	15.1388	22.5137	39.8798	29.6125	43.6377	1.94563	15.8986	34.9464	34.5099	3.02406	47.5901	2.04013	46.8063	1.16738	43.8044	-0.0555894	54.0885	6.55955	44.8606	-0.0833841	49.9193	3.02962	49.4746	0.092649
176.191	15.3705	22.7916	40.0244	29.6847	43.3227	1.59356	15.8986	34.9536	34.6544	3.12412	47.6068	2.32364	48.7241	0.611483	42.9521	0.240887	54.0329	6.93478	44.7495	0	49.8915	2.65439	49.141	0.0741192
176.391	15.6021	23.0696	39.9529	30.0024	43.0077	1.2415	15.8986	34.9609	34.799	3.22418	47.6234	2.60714	50.6419	0.0555894	42.6093	0.333536	53.9773	7.31	44.175	-0.0555894	49.8637	2.27916	48.8075	0.0555894
176.591	15.8337	23.3475	39.8814	30.32	42.6927	0.88943	15.8986	34.9681	34.7434	3.47434	51.6981	-0.166768	47.8069	0.667073	42.2665	0.426185	53.9217	7.68523	43.6006	-0.111179	49.9193	2.01975	49.002	0.0347434
176.791	16.0653	23.6255	39.8099	30.6377	42.3313	0.597586	15.8986	34.9754	34.6878	3.72449	47.4177	2.924	48.4184	0.500304	41.9237	0.518834	53.8661	8.06046	43.0262	-0.166768	49.9749	1.76033	49.1966	0.0138973
176.991	16.0468	23.7089	39.7385	30.9553	41.97	0.305742	15.8986	34.9826	34.6322	3.97464	47.1954	2.95736	49.0298	0.333536	41.5809	0.611483	53.7688	8.28282	42.8594	-0.166768	50.0304	1.50091	49.3912	-0.00694867
177.191	16.0283	23.7923	39.667	31.273	41.6087	0.0138973	15.8986	34.9899	34.5766	4.22479	46.973	2.99071	49.6413	0.166768	40.9323	0.759722	53.6716	8.50518	42.6927	-0.166768	50.086	2.00122	49.5857	-0.0277947
177.391	16.0097	23.8756	39.5955	31.5907	41.2473	-0.277947	15.8986	34.9971	34.5544	4.18032	46.7507	3.02406	50.1046	0.111179	40.2838	0.90796	53.5743	8.72753	43.3597	-0.138973	50.1416	2.50152	49.7803	-0.0486407
177.591	15.9912	23.959	39.5241	31.9083	41.1917	0.667073	15.8986	35.0044	34.5321	4.13585	46.5283	3.05742	50.5678	0.0555894	39.6352	1.0562	53.477	8.94989	44.0268	-0.111179	50.2667	2.51542	49.9749	-0.0694867
177.791	15.9727	24.0424	39.3462	32.0751	40.9972	0.88943	15.8986	35.0116	34.5099	4.09138	46.482	3.17786	51.0311	0	39.3573	1.61209	53.4492	9.13056	44.3742	-0.0555894	50.3918	2.52932	50.1694	-0.0903328
177.991	15.9542	24.1258	39.1683	32.2418	40.8026	1.11179	15.8986	35.0189	34.4877	4.04691	46.4357	3.2983	51.2812	0.389126	39.0793	2.16799	53.4214	9.31122	44.7217	0	50.5169	2.54321	50.364	-0.111179
178.191	15.9621	24.1496	38.9904	32.4086	40.6914	1.11179	15.8986	35.0261	34.4654	4.00244	46.3893	3.41875	51.5314	0.778251	38.8014	2.72388	53.3936	9.49189	45.0691	0.0555894	50.6419	2.55711	50.4613	-0.0694867
178.391	15.97	24.1734	38.8125	32.5754	41.0064	0.92649	15.8986	35.0334	34.5395	4.02097	46.343	3.53919	52.1428	2.55711	38.2733	3.08521	53.3658	9.67255	45.4165	0.111179	50.5724	2.54321	50.5585	-0.0277947
178.591	15.978	24.1973	38.6346	32.7421	41.3214	0.741192	15.8986	35.0407	34.6137	4.0395	46.2967	3.65963	51.4758	1.5565	37.7452	3.44654	53.3411	9.72814	45.8612	0.347434	50.503	2.52932	50.6558	0.0138973
178.791	15.9859	24.2211	36.9669	32.6866	41.6365	0.555894	15.8986	35.0479	34.6878	4.05803	46.2504	3.78008	51.9483	2.0846	37.3005	3.39095	53.3164	9.78373	46.306	0.583689	50.4335	2.51542	50.7531	0.0555894
178.991	15.9939	24.2449	35.2993	32.631	40.6636	0.972814	15.8986	35.0552	34.7619	4.07656	46.204	3.80787	52.4208	2.6127	36.689	4.1692	53.2917	9.83932	46.7507	0.819943	50.364	2.50152	50.9755	-0.0833841
179.191	16.0018	24.2687	30.9633	32.7977	39.6908	1.38973	15.8986	35.0624	34.836	4.09508	46.1577	3.83567	52.6802	2.92771	36.6056	4.22479	53.267	9.89491	47.1954	1.0562	50.3362	2.54785	51.1978	-0.222358
179.391	16.0097	24.2926	28.6841	32.9645	39.2183	0.94502	15.8986	35.0697	34.9101	4.11361	46.1114	3.86346	52.9396	3.24271	36.5222	4.28038	53.2423	9.9505	48.057	1.0284	50.3084	2.59417	51.0978	-0.222358
179.591	16.0792	24.2092	26.405	33.1313	38.7458	0.500304	15.8986	35.0769	34.7573	4.34987	46.0651	3.89126	53.199	3.55772	36.0775	4.23869	53.2176	10.0061	48.9187	1.00061	50.2806	2.6405	50.9977	-0.222358
179.791	16.1487	24.1258	24.1258	33.298	38.264	0.444715	15.8244	35.0028	34.6044	4.58612	46.0187	3.91905	52.6802	4.15067	35.6328	4.197	53.1929	10.0617	48.6778	1.00061	50.2528	2.68682	50.8976	-0.222358
179.991	16.2182	24.0424	22.3747	33.0757	37.7823	0.389126	15.7503	34.9287	34.4515	4.82238	45.9724	3.94685	52.1614	4.74363	35.1881	4.15531	53.1682	10.1173	48.4369	1.00061	50.225	2.73314	50.7976	-0.222358
180.19	16.2877	23.959	20.6237	32.8533	37.3005	0.333536	15.6762	34.8545	34.2987	5.05863	45.9168	4.11361	51.6425	5.33658	34.7434	4.11361	53.1435	10.1729	48.196	1.00061	50.1972	2.77947	50.6975	-0.222358

## Sheet: Surface day1 G6
Surface day1 G6
Recording time	X center	Y center	X center	Y center	X center	Y center	X center	Y center	X center	Y center	X center	Y center
(s)	(cm)	(cm)	(cm)	(cm)	(cm)	(cm)	(cm)	(cm)	(cm)	(cm)	(cm)	(cm)
0	13.7478	40.1211	33.668	38.8304	17.1707	40.1211	39.0549	52.2415	25.4194	40.5139	16.834	42.8706
0.199	13.8974	40.439	33.8083	39.111	16.4973	40.1491	38.8725	52.1433	24.0446	40.9628	17.1333	42.9454
0.399	14.047	40.757	33.9486	39.3916	15.824	40.1772	38.6902	52.0451	22.6698	41.4117	17.4326	43.0202
0.599	14.1967	41.075	34.0889	39.6721	15.6276	40.2052	38.5078	51.9469	21.9403	41.8606	17.7318	43.0951
0.799	14.4211	41.566	34.2292	39.9527	15.4312	40.2333	38.3254	51.8488	21.2109	42.3095	18.0311	43.6001
0.999	14.6456	42.057	34.2572	39.8966	15.3751	39.9247	37.8485	51.961	20.4814	42.7584	18.3304	44.1051
1.199	14.87	42.548	34.2853	39.8405	15.3189	39.616	37.3715	52.0732	19.6397	42.4217	18.6296	44.6101
1.399	15.0945	43.039	34.4087	39.8517	15.1646	39.4758	37.2032	51.7926	18.798	42.085	19.116	44.9468
1.599	15.1506	43.1512	34.5322	39.8629	15.0103	39.3355	37.9887	47.9769	18.0685	42.3375	19.6023	45.2835
1.799	15.2067	43.2634	34.6556	39.8742	14.856	39.1952	38.2132	45.1151	17.339	42.59	20.0886	45.6202
1.999	15.2628	43.3756	34.7791	39.8854	14.7017	39.0549	36.7543	43.4317	16.6096	42.5339	20.285	45.6903
2.199	15.5808	43.6188	34.9025	39.8966	14.683	38.7556	35.7442	42.7584	15.8801	42.4778	20.4814	45.7604
2.399	15.8988	43.8619	34.9306	39.7844	14.6643	38.4564	35.2953	42.1973	15.506	42.5339	20.6778	45.8306
2.599	16.2168	44.1051	34.9586	39.6721	14.6456	38.1571	34.8464	41.6361	15.1319	42.59	20.8742	45.9007
2.799	16.5815	44.4698	34.9212	39.5973	14.6736	37.7924	34.6219	41.3556	14.7578	42.6462	20.9303	45.3396
2.999	16.9462	44.8346	34.8838	39.5225	14.7017	37.4276	34.3975	41.075	15.1506	43.0951	20.9864	44.7785
3.199	17.311	45.1993	34.8464	39.4477	14.7765	37.5305	34.173	40.7944	15.5434	43.544	21.0425	44.2173
3.399	17.6757	45.5641	34.809	39.3729	14.8513	37.6334	33.9486	40.5139	15.9362	43.9929	21.2109	43.6749
3.599	18.1433	45.5828	34.7716	39.2981	14.9262	37.7362	33.5932	40.8318	15.9923	44.7504	21.3792	43.1325
3.799	18.6109	45.6015	34.7342	39.2232	15.001	37.8391	33.2378	41.1498	16.0484	45.5079	21.5475	42.59
3.999	19.0785	45.6202	34.7791	39.2064	15.0758	37.942	32.8824	41.4678	15.8801	46.3216	21.6317	42.3749
4.199	19.49	45.5453	34.824	39.1896	15.1506	38.0449	32.7234	41.5894	15.7117	47.1352	21.7159	42.1598
4.399	19.9015	45.4705	34.8688	39.1727	15.0103	37.9186	32.5645	41.7109	15.7117	47.6402	21.8	41.9447
4.599	20.313	45.3957	34.9137	39.1559	14.87	37.7924	32.4055	41.8325	16.0484	48.0892	21.8842	41.7296
4.799	20.79	45.2414	34.9586	39.1391	14.7298	37.6661	32.2465	41.9541	17.2829	48.4258	21.9684	41.5145
4.999	21.267	45.0871	35.0035	39.1222	14.5895	37.5398	32.0875	42.0757	17.6757	48.5942	22.0526	41.2994
5.199	21.7439	44.9328	35.0484	39.1054	14.6055	37.5078	31.9285	42.1973	19.0505	47.8647	22.4734	40.9347
5.399	22.2209	44.7785	35.0933	39.0886	14.6215	37.4757	31.5918	42.1692	20.4253	47.1352	22.8943	40.57
5.599	22.3051	44.4558	35.1382	39.0717	14.6376	37.4436	31.2551	42.1411	22.1928	46.546	23.3151	40.2052
5.799	22.3892	44.1332	35.1831	39.0549	14.6536	37.4116	30.9185	42.1131	23.9604	45.9568	23.736	39.8405
5.999	22.4734	43.8105	35.143	39.0148	14.6696	37.3795	30.5818	42.085	24.9143	44.7224	23.9324	39.4196
6.199	22.5576	43.4879	35.1029	38.9747	14.6857	37.3475	29.9645	41.8325	25.8683	43.4879	24.1287	38.9988
6.399	22.5763	42.8332	35.0628	38.9347	14.7017	37.3154	29.3473	41.58	26.5977	42.2534	24.3251	38.5779
6.599	22.595	42.1785	35.0228	38.8946	15.2909	37.3434	28.73	41.3275	27.3272	41.0189	24.5215	38.1571
6.799	22.6137	41.5239	34.9827	38.8545	15.8801	37.3715	28.3934	41.4257	27.2898	40.9066	24.5636	38.0869
6.999	22.5202	41.0937	34.9426	38.8144	18.2368	38.2132	28.0567	41.5239	27.2524	40.7944	24.6057	38.0168
7.199	22.4266	40.6635	34.9025	38.7743	20.4253	38.3254	27.3833	42.085	27.215	40.6822	24.6478	37.9467
7.399	22.3331	40.2333	34.9025	38.7519	22.6137	38.2693	27.0466	42.1411	27.3132	40.584	24.6899	37.8765
7.599	22.4173	39.8545	34.9025	38.7294	23.6798	38.0449	26.8409	41.8419	27.4114	40.4858	25.4194	37.6521
7.799	22.5015	39.4758	34.9025	38.707	24.3532	37.8765	26.6351	41.5426	27.5096	40.3876	26.1488	37.4276
7.999	22.5856	39.097	34.9025	38.6846	25.1107	37.9046	26.4294	41.2433	27.6078	40.2894	26.8783	37.2032
8.199	22.6698	38.7182	34.9025	38.6621	25.8683	37.9326	25.9524	41.4397	27.4955	39.7283	27.4114	36.8525
8.399	22.8662	38.447	34.9025	38.6397	26.2049	38.4938	25.4755	41.6361	27.4955	39.3355	27.9445	36.5017
8.599	23.0626	38.1758	34.9025	38.6172	26.5416	38.4938	24.9284	41.4818	28.0847	38.9567	28.4775	36.151
8.799	23.259	37.9046	34.9025	38.5948	26.8783	38.4938	24.3813	41.3275	28.6739	38.5779	29.0106	35.8003
8.999	23.4554	37.6334	34.9025	38.5723	27.6639	37.9887	23.8342	41.1732	29.2631	38.1992	29.0246	35.5057
9.199	23.6518	37.3621	34.9025	38.5499	28.5196	38.129	23.287	41.0189	29.8523	37.8204	29.0387	35.2111
9.399	23.8482	37.0909	34.915	38.5686	29.3753	38.2693	23.605	40.6635	29.8523	37.7082	29.0527	34.9165
9.599	24.2859	36.7991	34.9275	38.5873	30.2311	38.4096	23.923	40.3081	29.8523	37.596	29.0667	34.6219
9.799	24.7235	36.5074	34.9399	38.606	31.0868	38.5499	24.241	39.9527	29.8523	37.4837	29.3024	34.4985
9.999	25.1612	36.2156	34.9524	38.6247	32.0407	38.8585	25.1949	39.0549	30.0955	37.4089	29.5381	34.375
10.199	25.5989	35.9238	34.9649	38.6434	32.9947	39.1671	25.756	38.5312	30.3386	37.3341	29.7738	34.2516
10.399	26.0366	35.632	34.9773	38.6621	33.3126	39.2981	26.3172	38.0075	30.5818	37.2593	30.0094	34.1281
10.599	26.5837	35.2813	34.9898	38.6808	33.6306	39.429	26.8783	37.4837	30.7361	37.147	30.2451	34.0047
10.799	27.1308	34.9306	35.0023	38.6995	33.9486	39.5599	27.215	37.2733	30.8904	37.0348	30.6098	33.9486
10.999	27.6779	34.5799	35.0147	38.7182	34.0468	39.588	27.5517	37.0629	31.0447	36.9226	30.9746	33.8925
11.199	28.225	34.2292	35.2392	38.6621	34.145	39.616	27.8883	36.8525	31.199	36.8104	31.5077	34.0328
11.399	28.73	33.9065	35.4636	38.606	34.2432	39.6441	28.225	36.642	32.0594	36.8852	32.0407	34.173
11.599	29.2351	33.5838	35.6881	38.5499	34.3414	39.6721	28.7862	36.2492	32.9198	36.96	33.163	34.2292
11.799	29.7401	33.2612	35.9126	38.4938	34.6781	39.7984	29.4034	36.2492	33.7802	37.0348	33.8925	34.2292
11.999	30.2451	32.9385	36.137	38.4377	35.0147	39.9247	30.0207	36.2492	33.8644	37.4557	34.6219	34.2292
12.199	30.1516	32.8918	36.3615	38.3815	35.3514	40.0509	30.4976	35.9967	33.9486	37.8765	34.996	34.0234
12.399	30.0581	32.845	36.3895	38.129	35.6881	40.1772	30.9746	35.7442	34.7622	38.0729	35.3701	33.8177
12.599	29.9645	32.7983	36.4176	37.8765	35.7068	40.0836	31.199	35.2673	35.5759	38.2693	35.7442	33.6119
12.799	29.871	32.7515	36.4456	37.624	35.7255	39.9901	31.4235	34.7903	35.3514	38.2693	35.3795	33.5558
12.999	29.7775	32.7047	36.4737	37.3715	35.7442	39.8966	32.0127	34.7622	35.127	38.2693	35.0147	33.4997
13.199	29.684	32.658	36.2212	37.0769	35.6039	39.8826	32.6019	34.7342	34.9025	38.2693	34.65	33.4436
13.399	29.6952	32.5682	35.9687	36.7823	35.4636	39.8685	32.9105	34.7622	34.7716	38.1384	34.2853	33.3875
13.599	29.7064	32.4784	35.7162	36.4877	35.3234	39.8545	33.2191	34.7903	34.6407	38.0075	34.0608	33.2752
13.799	29.7176	32.3886	35.4636	36.1931	35.1831	39.8405	33.4716	34.7061	34.5097	37.8765	33.8364	33.163
13.999	29.7289	32.2989	35.6507	35.9874	35.2953	39.9247	33.7241	34.6219	34.6781	37.9139	33.6119	33.0508
14.199	29.7401	32.2091	35.8377	35.7816	35.4075	40.0088	33.9766	34.5378	34.8464	37.9513	33.7101	32.9806
14.399	30.1516	32.1155	36.0248	35.5759	35.5198	40.093	34.2292	34.4536	35.0147	37.9887	33.8083	32.9105
14.599	30.5631	32.022	35.8845	35.5759	35.632	40.1772	34.7529	34.4162	35.1831	38.0262	33.9065	32.8403
14.799	30.9746	31.9285	35.7442	35.5759	35.6881	40.2333	35.2766	34.3788	35.3514	38.0636	34.0047	32.7702
14.999	31.1654	31.7938	35.6039	35.5759	35.7442	40.2894	35.8003	34.3414	35.5198	38.101	34.1169	32.4055
15.199	31.3561	31.6592	35.4636	35.5759	35.8003	40.3455	35.8564	33.7241	35.7162	38.1758	34.2292	32.0407
15.399	31.5469	31.5245	35.3234	35.5759	35.8564	40.4016	35.9874	33.2939	35.9126	38.2506	34.3414	31.676
15.599	31.7377	31.3898	35.1831	35.5759	35.9126	40.4577	36.1183	32.8637	36.109	38.3254	34.4536	31.3113
15.799	31.9285	31.2551	35.1831	35.5198	35.9687	40.5139	36.2492	32.4335	36.3053	38.4002	34.4536	31.2551
15.999	32.0314	31.0868	35.1831	35.4636	36.0248	40.57	37.0629	32.7141	36.5017	38.4751	34.4536	31.199
16.199	32.1343	30.9185	35.1831	35.4075	36.0809	40.6261	37.8765	32.9947	36.6981	38.5499	34.4536	31.1429
16.399	32.2371	30.7501	35.1831	35.3514	36.1482	40.7046	38.2413	33.1911	36.7917	38.5374	34.4536	31.0868
16.599	32.34	30.5818	35.1831	35.2953	36.2156	40.7832	38.606	33.3875	36.8852	38.5249	34.4536	31.0307
16.799	32.4429	30.4134	35.1831	35.2392	36.2829	40.8618	38.9707	33.5838	36.9787	38.5125	34.4536	30.9746
16.999	32.5458	30.2451	35.1831	35.1831	36.3502	40.9403	39.3355	33.7802	37.0722	38.5	34.4536	30.9185
17.199	32.5794	30.2002	35.1831	35.127	36.4176	41.0189	39.7283	34.0047	37.1658	38.4875	34.4349	30.8624
17.399	32.6131	30.1553	35.1831	35.0709	36.4176	41.1311	40.1211	34.2292	37.2593	38.4751	34.4162	30.8062
17.599	32.6468	30.1104	35.2086	35.03	36.4176	41.2433	40.2754	34.5518	37.3528	38.4626	34.3975	30.7501
17.799	32.6804	30.0655	35.2341	34.9892	36.4176	41.3556	40.4297	34.8745	37.4463	38.4501	34.3788	30.694
17.999	32.7141	30.0207	35.2596	34.9484	36.1651	41.6361	40.584	35.1971	37.5398	38.4377	34.3601	30.6379
18.199	32.7453	29.9895	35.2851	34.9076	35.9126	41.9167	40.7383	35.5198	37.4837	38.5218	34.3414	30.5818
18.399	32.7764	29.9583	35.3106	34.8668	35.1831	42.057	40.9628	35.9126	37.4276	38.606	34.3895	30.5577
18.599	32.8076	29.9271	35.3361	34.826	34.4536	42.1973	41.1872	36.3053	38.1571	38.4377	34.4376	30.5337
18.799	32.8388	29.896	35.3616	34.7852	33.5838	41.5239	41.4117	36.6981	38.8304	37.6521	34.4857	30.5096
18.999	32.87	29.8648	35.3871	34.7444	32.7141	40.8505	41.6361	37.0909	39.5599	37.0629	34.5338	30.4856
19.199	32.9011	29.8336	35.4126	34.7036	32.8123	40.8084	42.0102	37.5585	40.2894	36.4737	34.5819	30.4615
19.399	32.9323	29.8024	35.4381	34.6628	32.9105	40.7664	42.3843	38.0262	40.4016	36.3615	34.63	30.4375
19.599	32.9635	29.7713	35.4636	34.6219	33.0087	40.7243	42.7584	38.4938	41.4678	35.4075	34.6781	30.4134
19.799	32.9947	29.7401	35.4286	34.5799	33.1069	40.6822	42.9267	38.6621	41.5239	35.155	34.8043	30.217
19.999	33.0957	29.482	35.3935	34.5378	33.2191	40.4016	43.0951	38.8304	41.58	34.9025	34.9306	30.0207
20.198	33.1967	29.2238	35.3584	34.4957	33.3313	40.1211	43.2634	38.9988	40.7944	34.3975	35.0568	29.8243
20.398	33.2977	28.9657	35.3234	34.4536	33.6119	39.111	43.4317	39.1671	40.1772	34.173	35.1831	29.6279
20.598	33.3987	28.7076	35.2883	34.4115	34.3975	37.9326	43.6001	39.602	39.616	33.4436	35.1691	29.4595
20.798	33.4997	28.4495	35.2532	34.3694	34.3975	36.4176	43.7684	40.0369	39.3756	32.8424	35.155	29.2912
20.998	33.4516	28.4174	35.2182	34.3274	34.3694	35.2673	43.9368	40.4718	39.1351	32.2411	35.141	29.1228
21.198	33.4035	28.3853	35.1831	34.2853	34.3414	34.1169	44.1051	40.9066	38.8946	31.6399	35.127	28.9545
21.398	33.3554	28.3533	35.1737	34.463	34.3975	33.5277	44.2547	41.2807	38.6541	31.0387	35.2167	28.8198
21.598	33.3073	28.3212	35.1644	34.6407	34.4536	32.9385	44.4044	41.6548	38.4136	30.4375	35.3065	28.6852
21.798	33.2592	28.2892	35.155	34.8183	35.0989	32.4896	44.554	42.0289	38.1731	29.8363	35.3963	28.5505
21.998	33.2111	28.2571	35.1457	34.996	35.7442	32.0407	44.0209	42.7303	37.9326	29.2351	35.4861	28.4158
22.198	33.163	28.225	35.1363	35.1737	36.3053	31.5357	43.4879	43.4317	37.8765	28.7862	35.5759	28.2811
22.398	32.9573	28.1128	35.127	35.3514	36.8665	31.0307	43.3382	43.6188	37.8204	28.3372	35.3888	28.2063
22.598	32.7515	28.0006	35.0615	35.4356	36.8665	30.2732	43.1886	43.8058	37.7643	27.8883	35.2018	28.1315
22.798	32.5458	27.8883	34.996	35.5198	36.8665	29.5156	43.039	43.9929	37.5773	27.5891	35.0147	28.0567
22.998	32.34	27.7761	34.9306	35.6039	36.5579	28.9545	42.8005	43.9227	37.3902	27.2898	34.5939	27.72
23.198	32.1343	27.6639	34.8651	35.6881	36.2492	28.3934	42.562	43.8526	37.2032	26.9905	34.173	27.3833
23.398	31.9285	27.5517	34.7996	35.7723	35.8938	27.9632	42.3235	43.7825	36.9507	26.752	33.6867	26.8783
23.598	31.5694	27.4394	34.7342	35.8564	35.5385	27.533	42.085	43.7123	36.6981	26.5136	33.2004	26.3733
23.798	31.2103	27.3272	34.6941	35.5919	35.1831	27.1028	41.5239	43.7404	36.4456	26.2751	32.7141	25.8683
23.998	30.8511	27.215	34.654	35.3274	34.809	26.897	40.9628	43.7684	36.1931	26.0366	32.3353	25.6859
24.198	30.492	27.1028	34.6139	35.0628	34.4349	26.6913	40.4016	43.7965	35.9546	25.8823	31.9566	25.5035
24.398	30.1329	26.9905	34.5738	34.7983	34.0608	26.4855	39.8405	43.8245	35.7162	25.728	31.5778	25.3212
24.598	29.8411	26.7212	34.5338	34.5338	33.8738	26.2424	39.5038	43.8807	35.4777	25.5737	31.199	25.1388
24.798	29.5493	26.4518	34.4937	34.2692	33.6867	25.9992	39.1671	43.9368	35.2392	25.4194	31.0587	25.0686
24.998	29.2575	26.1825	34.4536	34.0047	33.4997	25.756	38.8304	43.9929	35.2167	25.5316	30.9185	24.9985
25.198	28.9657	25.9132	34.5097	34.0187	33.4436	25.6719	38.4938	44.049	35.1943	25.6438	30.7782	24.9284
25.398	28.6739	25.6438	34.5658	34.0328	33.3875	25.5877	38.1945	44.4231	35.1719	25.756	30.6379	24.8582
25.598	28.6515	25.6663	34.6219	34.0468	33.0788	25.6158	37.8952	44.7972	35.1494	25.8683	30.6566	25.1575
25.798	28.629	25.6887	34.6781	34.0608	32.7702	25.6438	37.596	45.1713	35.127	25.9805	30.6753	25.4568
25.998	28.6066	25.7111	34.7342	34.0748	32.3774	25.4007	37.6147	45.4705	35.0709	25.9665	30.694	25.756
26.198	28.5841	25.7336	34.7903	34.0889	31.9846	25.1575	37.6334	45.7698	35.0147	25.9524	30.5537	26.1208
26.398	28.5617	25.756	34.8464	34.1029	31.5918	24.9143	37.6521	46.0691	34.9586	25.9384	30.4134	26.4855
26.598	28.6459	25.6906	34.9025	34.1169	31.5638	24.9237	38.0729	46.6863	34.9025	25.9244	30.7361	26.9344
26.798	28.73	25.6251	34.9586	34.131	31.5357	24.933	38.4938	47.3036	34.8885	25.9174	31.0587	27.3833
26.998	28.8142	25.5596	35.0147	34.145	31.5077	24.9424	38.9427	47.6964	34.8745	25.9103	31.3814	27.8322
27.198	28.8984	25.4942	35.0709	34.159	31.4796	24.9517	39.3916	48.0892	34.8604	25.9033	31.7041	28.2811
27.398	28.9826	25.4287	35.127	34.173	31.4515	24.9611	39.2457	47.6739	34.8464	25.8963	31.676	28.4916
27.598	29.0667	25.3632	35.131	34.1129	31.4235	24.9704	39.0998	47.2587	34.8324	25.8893	31.6479	28.702
27.798	29.0317	25.4474	35.135	34.0528	31.1429	24.9564	38.9539	46.8434	34.8183	25.8823	31.6199	28.9124
27.998	28.9966	25.5316	35.139	33.9927	30.8624	24.9424	38.808	46.4282	34.8043	25.8753	31.5918	29.1228
28.198	28.9615	25.6158	35.143	33.9326	30.5818	24.9284	38.6621	46.013	34.7903	25.8683	31.676	29.3052
28.398	28.9264	25.6999	35.147	33.8724	30.3012	24.9143	37.97	43.6001	34.7435	25.9337	31.7602	29.4876
28.598	28.8914	25.7841	35.151	33.8123	29.7401	25.251	37.278	41.1872	34.6968	25.9992	31.8443	29.6699
28.798	28.8563	25.8683	35.155	33.7522	29.2351	25.9244	36.5859	38.7743	34.65	26.0647	31.9285	29.8523
28.998	28.8212	25.9524	35.159	33.6921	29.2351	25.9244	35.6881	37.7082	34.6032	26.1301	31.951	29.9084
29.198	28.7862	26.0366	35.163	33.6319	29.1509	26.0647	34.7903	36.642	34.5565	26.1956	31.9734	29.9645
29.398	28.8236	26.1675	35.167	33.5718	29.0667	26.2049	33.8925	35.9126	34.5097	26.2611	31.9958	30.0207
29.598	28.861	26.2985	35.1711	33.5117	28.9826	26.3452	32.9947	35.1831	34.4199	26.3733	32.0183	30.0768
29.798	28.8984	26.4294	35.1751	33.4516	28.8984	26.4855	32.6019	34.7716	34.3302	26.4855	32.0407	30.1329
29.998	28.9358	26.5603	35.1791	33.3915	28.7113	26.4668	32.2091	34.3601	34.2404	26.5977	32.3213	30.1048
30.198	28.9732	26.6913	35.1831	33.3313	28.5243	26.4481	31.8163	33.9486	34.1506	26.71	32.6019	30.0768
30.398	29.0106	26.8222	35.1831	33.316	28.3372	26.4294	31.8275	33.8364	34.0608	26.8222	32.9385	29.9365
30.598	29.0013	26.9064	35.1831	33.3007	28.0847	26.4575	31.8387	33.7241	33.9673	26.9344	33.2752	29.7962
30.798	28.9919	26.9905	35.1831	33.2854	27.8322	26.4855	31.8499	33.6119	33.8738	27.0466	33.3173	29.7681
30.998	28.9826	27.0747	35.1831	33.2701	27.5797	26.5136	31.8612	33.4997	33.7802	27.1589	33.3594	29.7401
31.198	28.9732	27.1589	35.1831	33.2548	27.3272	26.5416	31.8724	33.3875	33.5838	27.4114	33.4015	29.712
31.398	28.9638	27.243	35.1831	33.2395	27.3412	26.5837	31.8163	33.3734	33.3875	27.6639	33.4436	29.684
31.598	28.9545	27.3272	35.1831	33.2242	27.3553	26.6258	31.7602	33.3594	33.2752	28.1409	33.3594	29.5437
31.798	28.8984	27.3593	35.1831	33.2089	27.3693	26.6679	31.7041	33.3454	33.163	28.6178	33.2752	29.4034
31.998	28.8423	27.3913	35.1831	33.1936	27.3833	26.71	31.6479	33.3313	32.8263	29.1228	33.1911	29.2631
32.198	28.7862	27.4234	35.1831	33.1783	27.1869	26.5136	31.5469	33.3426	32.3774	29.5717	33.1069	29.1228
32.398	28.73	27.4555	35.1831	33.163	26.9905	26.3172	31.4459	33.3538	32.0407	29.7962	32.8824	29.0527
32.598	28.6739	27.4875	35.2111	33.0601	26.7941	26.1208	31.3449	33.365	31.7041	30.0207	32.658	28.9826
32.798	28.6178	27.5196	35.2392	32.9573	26.5977	25.9244	31.2439	33.3762	31.3674	30.2451	32.4335	28.9124
32.998	28.5617	27.5517	35.2673	32.8544	26.6538	25.9244	31.1429	33.3875	30.9746	30.2638	32.2091	28.8423
33.198	28.124	27.4731	35.2953	32.7515	26.1488	25.6999	31.0213	33.3687	30.5818	30.2825	32.052	28.6739
33.398	27.6863	27.3945	35.3234	32.6486	25.6438	25.4755	30.8998	33.35	30.189	30.3012	31.8948	28.5056
33.598	27.2487	27.316	35.3514	32.5458	25.3632	25.3445	30.7782	33.3313	29.712	30.1469	31.7377	28.3372
33.798	26.811	27.2374	35.2766	32.499	25.0827	25.2136	30.6566	33.3126	29.2351	29.9926	31.5806	28.1689
33.998	26.3733	27.1589	35.2018	32.4522	24.8021	25.0827	30.535	33.2939	28.7581	29.8383	31.4235	28.0006
34.198	25.7139	27.1448	35.127	32.4055	24.255	24.9704	30.4134	33.2752	28.2811	29.684	30.8483	28.0567
34.398	25.0546	27.1308	35.0521	32.3587	23.7079	24.8582	29.9926	33.0087	27.6078	29.4315	30.2732	28.1128
34.598	24.3953	27.1168	34.9773	32.3119	23.1608	24.746	29.5717	32.7421	26.9344	29.179	29.698	28.1689
34.798	23.736	27.1028	34.9025	32.2652	22.6137	24.6338	29.1509	32.4756	26.1769	29.0387	29.1228	28.225
34.998	23.3207	27.114	34.8945	32.193	22.277	24.3532	28.73	32.2091	25.4194	28.8984	28.6365	27.9258
35.198	22.9055	27.1252	34.8865	32.1209	21.9403	24.0726	28.5056	32.0828	25.1163	28.7749	28.1502	27.6265
35.398	22.4902	27.1364	34.8785	32.0487	21.6036	23.7921	28.2811	31.9566	24.8133	28.6515	27.6639	27.3272
35.598	22.075	27.1476	34.8704	31.9766	21.267	23.5115	28.0567	31.8303	24.5103	28.528	27.6218	27.1729
35.798	21.6598	27.1589	34.8624	31.9045	21.267	23.4203	27.8322	31.7041	24.2073	28.4046	27.5797	27.0186
35.998	21.6785	27.1495	34.8544	31.8323	21.267	23.3291	27.6639	31.6479	23.9043	28.2811	27.5376	26.8643
36.198	21.6972	27.1402	34.8464	31.7602	21.267	23.2379	27.4955	31.5918	23.8622	28.5336	27.4955	26.71
36.398	21.7159	27.1308	34.9095	31.8443	21.267	23.1468	27.3272	31.5357	23.8201	28.7862	27.5657	26.8643
36.598	21.7346	27.1215	34.9727	31.9285	21.267	23.0556	27.1589	31.4796	23.778	29.0387	27.6358	27.0186
36.798	21.7533	27.1121	35.0358	32.0127	21.267	22.9644	26.9905	31.4235	23.736	29.2912	27.706	27.1729
36.998	21.772	27.1028	35.0989	32.0968	21.267	22.8732	27.2711	31.5582	23.6237	29.4034	27.7761	27.3272
37.198	21.7825	27.0922	35.162	32.181	21.267	22.782	27.5517	31.6928	23.5115	29.5156	27.9445	27.3609
37.398	21.793	27.0817	35.2252	32.2652	21.295	22.6698	27.8322	31.8275	23.3993	29.6279	28.1128	27.3945
37.598	21.8035	27.0712	35.2883	32.3494	21.3231	22.5576	28.1128	31.9622	23.259	30.0207	28.2811	27.4282
37.798	21.8141	27.0607	35.3514	32.4335	21.3511	22.4453	28.3934	32.0968	23.1187	30.4134	28.4495	27.4619
37.998	21.8246	27.0501	35.3421	32.4429	21.3792	22.3331	28.232	31.9425	22.5856	30.6098	28.6178	27.4955
38.198	21.8351	27.0396	35.3327	32.4522	21.4072	22.2209	28.0707	31.7882	22.0526	30.8062	28.5056	27.4635
38.398	21.8456	27.0291	35.3234	32.4616	21.4353	22.1087	27.9094	31.6339	21.5849	31.0681	28.3934	27.4314
38.598	21.8562	27.0186	35.314	32.4709	21.4634	21.9964	27.7481	31.4796	21.1173	31.33	28.2811	27.3994
38.798	21.8667	27.0081	35.3047	32.4803	21.4914	21.8842	27.5867	31.3253	20.6497	31.5918	28.1689	27.3673
38.998	21.8772	26.9975	35.2953	32.4896	21.5065	21.908	27.4254	31.171	20.2008	31.3487	28.0567	27.3352
39.198	21.8877	26.987	35.286	32.499	21.5216	21.9317	27.2641	31.0167	19.7519	31.1055	27.9445	27.3032
39.398	21.8982	26.9765	35.2766	32.5083	21.5367	21.9554	27.1028	30.8624	19.303	30.8624	27.8322	27.2711
39.598	21.9088	26.966	35.2673	32.5177	21.5518	21.9792	27.1	30.8567	18.9944	30.8483	27.8322	27.3085
39.798	21.9193	26.9555	35.2579	32.527	21.567	22.0029	27.0971	30.8511	18.6858	30.8343	27.8322	27.3459
39.998	21.9298	26.9449	35.2485	32.5364	21.5821	22.0267	27.0943	30.8455	18.3771	30.8203	27.8322	27.3833
40.197	21.9403	26.9344	35.2392	32.5458	21.5972	22.0504	27.0915	30.8399	18.0685	30.8062	27.8322	27.4207
40.397	21.9263	26.9379	35.228	32.542	21.6123	22.0741	27.0887	30.8343	17.7599	30.7922	27.8322	27.4581
40.597	21.9123	26.9414	35.2167	32.5383	21.6274	22.0979	27.0859	30.8287	17.4513	30.7782	27.8322	27.4955
40.797	21.8982	26.9449	35.2055	32.5345	21.6425	22.1216	27.0831	30.8231	17.1426	30.7642	27.8322	27.533
40.997	21.8842	26.9484	35.1943	32.5308	21.6576	22.1454	27.0803	30.8175	16.834	30.7501	27.8322	27.5704
41.197	21.8702	26.952	35.1831	32.527	21.6727	22.1691	27.0775	30.8118	16.531	30.5144	27.8322	27.6078
41.397	21.8562	26.9555	35.1719	32.5233	21.6878	22.1928	27.0747	30.8062	16.228	30.2788	27.826	27.6452
41.597	21.8421	26.959	35.1606	32.5196	21.7029	22.2166	27.0719	30.8006	15.925	30.0431	27.8198	27.6826
41.797	21.8281	26.9625	35.1494	32.5158	21.718	22.2403	27.0691	30.795	15.622	29.8074	27.8135	27.72
41.997	21.8141	26.966	35.1382	32.5121	21.7331	22.2641	27.0663	30.7894	15.3189	29.5717	27.8073	27.7574
42.197	21.8	26.9695	35.127	32.5083	21.7482	22.2878	27.0635	30.7838	15.2067	29.4595	27.8011	27.7948
42.397	21.786	26.973	35.1157	32.5046	21.7634	22.3115	27.0607	30.7782	15.0945	29.3473	27.7948	27.8322
42.597	21.772	26.9765	35.1045	32.5009	21.7785	22.3353	27.0579	30.7726	14.9823	29.2351	27.7886	27.8696
42.797	21.758	26.98	35.0933	32.4971	21.7936	22.359	27.0551	30.767	14.8981	28.9264	27.7824	27.907
42.997	21.7439	26.9835	35.0821	32.4934	21.8087	22.3828	27.0523	30.7613	14.8139	28.6178	27.7761	27.9445
43.197	21.7299	26.987	35.0709	32.4896	21.8238	22.4065	27.0494	30.7557	14.5895	28.2437	27.72	27.907
43.397	21.7159	26.9905	35.0869	32.5217	21.8389	22.4302	27.0466	30.7501	14.365	27.8696	27.6639	27.8696
43.597	21.7439	26.9945	35.1029	32.5538	21.854	22.454	27.2262	30.8175	14.1406	27.4955	27.6078	27.8322
43.797	21.772	26.9985	35.119	32.5858	21.8691	22.4777	27.4058	30.8848	14.0732	27.2262	27.6265	27.8447
43.997	21.8	27.0026	35.135	32.6179	21.8842	22.5015	27.5853	30.9521	14.0059	26.9569	27.6452	27.8572
44.197	21.8281	27.0066	35.151	32.65	21.9137	22.5399	27.7649	31.0195	13.9386	26.6875	27.6639	27.8696
44.397	21.8562	27.0106	35.167	32.682	21.9433	22.5782	27.9445	31.0868	13.8712	26.4182	27.6826	27.8821
44.597	21.8842	27.0146	35.1831	32.7141	21.9728	22.6166	27.966	31.1213	13.8039	26.1488	27.7013	27.8946
44.797	21.9123	27.0186	35.2086	32.7396	22.0023	22.655	27.9876	31.1559	13.7141	26.0366	27.72	27.907
44.997	21.9403	27.0226	35.2341	32.7651	22.0319	22.6934	28.0092	31.1904	13.6243	25.9244	27.7387	27.9195
45.197	21.9684	27.0266	35.2596	32.7906	22.0614	22.7318	28.0308	31.2249	13.5345	25.8121	27.7574	27.932
45.397	21.9964	27.0306	35.2851	32.8161	22.0909	22.7702	28.0524	31.2595	13.4448	25.6999	27.7761	27.9445
45.597	22.0245	27.0346	35.3106	32.8416	22.1205	22.8086	28.0739	31.294	13.355	25.5877	27.8042	27.9781
45.797	22.0526	27.0386	35.3361	32.8671	22.15	22.847	28.0955	31.3285	13.4181	25.5596	27.8322	28.0118
45.997	22.0806	27.0426	35.3616	32.8926	22.1795	22.8854	28.1171	31.3631	13.4812	25.5316	27.8603	28.0455
46.197	22.1087	27.0466	35.3871	32.9181	22.2091	22.9238	28.1387	31.3976	13.5444	25.5035	27.8883	28.0791
46.397	22.1047	27.0226	35.4126	32.9436	22.2386	22.9622	28.1603	31.4321	13.6075	25.4755	27.9164	28.1128
46.597	22.1006	26.9985	35.4381	32.9692	22.2681	23.0006	28.1819	31.4666	13.6706	25.4474	27.9445	28.1465
46.797	22.0966	26.9745	35.4636	32.9947	22.2977	23.039	28.2034	31.5012	13.7337	25.4194	27.9725	28.1801
46.997	22.0926	26.9504	35.4596	32.9866	22.3272	23.0774	28.225	31.5357	13.7969	25.3913	28.0006	28.2138
47.197	22.0886	26.9264	35.4556	32.9786	22.3567	23.1158	28.2313	31.5045	13.86	25.3632	28.0286	28.2475
47.397	22.0846	26.9024	35.4516	32.9706	22.3863	23.1541	28.2375	31.4734	13.9722	25.3071	28.0567	28.2811
47.597	22.0806	26.8783	35.4476	32.9626	22.4158	23.1925	28.2437	31.4422	14.0845	25.251	28.0754	28.2998
47.797	22.0766	26.8543	35.4436	32.9546	22.4453	23.2309	28.25	31.411	14.7298	24.9985	28.0941	28.3185
47.997	22.0726	26.8302	35.4396	32.9466	22.4173	23.1748	28.2562	31.3798	15.3751	24.746	28.1128	28.3372
48.197	22.0686	26.8062	35.4356	32.9385	22.3892	23.1187	28.2624	31.3487	15.9081	23.9043	28.1315	28.356
48.397	22.0646	26.7821	35.4316	32.9305	22.3612	23.0626	28.2687	31.3175	16.4412	23.0626	28.1502	28.3747
48.597	22.0606	26.7581	35.4276	32.9225	22.3331	23.0065	28.2749	31.2863	17.2268	22.6885	28.1689	28.3934
48.797	22.0566	26.734	35.4236	32.9145	22.3051	22.9504	28.2811	31.2551	18.0124	22.3144	28.1876	28.4121
48.997	22.0526	26.71	35.4196	32.9065	22.277	22.8943	28.2765	31.2364	18.798	21.9403	28.2063	28.4308
49.197	22.0856	26.7067	35.4156	32.8985	22.2489	22.8381	28.2718	31.2177	19.5087	21.772	28.225	28.4495
49.397	22.1186	26.7034	35.4115	32.8904	22.2209	22.782	28.2671	31.199	20.2195	21.6036	28.2437	28.4682
49.597	22.1516	26.7001	35.4075	32.8824	22.277	22.5576	28.2624	31.1803	20.9303	21.4353	28.2624	28.4869
49.797	22.1846	26.6968	35.4248	32.8781	22.3331	22.3331	28.2578	31.1616	21.4634	21.295	28.2811	28.5056
49.997	22.2176	26.6935	35.4421	32.8738	22.3892	22.1087	28.2531	31.1429	21.9964	21.1547	28.2865	28.5216
50.197	22.2506	26.6902	35.4593	32.8695	22.4453	21.8842	28.2484	31.1242	22.5295	21.0145	28.2918	28.5377
50.397	22.2836	26.6869	35.4766	32.8652	22.3443	21.6485	28.2437	31.1055	22.4453	21.0425	28.2972	28.5537
50.597	22.3166	26.6836	35.4939	32.8609	22.2433	21.4129	28.2391	31.0868	22.8194	20.5001	28.3025	28.5697
50.797	22.3496	26.6803	35.5111	32.8565	22.1423	21.1772	28.2344	31.0681	23.1935	19.9577	28.3079	28.5858
50.997	22.3826	26.677	35.5284	32.8522	22.0413	20.9415	28.2297	31.0494	23.5676	19.4152	28.3132	28.6018
51.197	22.4156	26.6737	35.5457	32.8479	21.9403	20.7058	28.225	31.0307	23.9604	18.3491	28.3185	28.6178
51.397	22.4486	26.6704	35.5629	32.8436	22.118	20.3879	28.2403	31.0511	23.5396	17.4793	28.3239	28.6338
51.597	22.4817	26.6671	35.5802	32.8393	22.2957	20.0699	28.2556	31.0715	23.1187	16.6096	28.3292	28.6499
51.797	22.5147	26.6638	35.5975	32.835	22.4734	19.7519	28.2709	31.0919	22.6979	16.2588	28.3346	28.6659
51.997	22.5477	26.6605	35.6147	32.8306	22.6511	19.4339	28.2862	31.1123	22.277	15.9081	28.3399	28.6819
52.197	22.5807	26.6571	35.632	32.8263	22.8288	19.116	28.3015	31.1327	21.8562	15.5574	28.3453	28.698
52.397	22.6137	26.6538	35.66	32.8474	23.0065	18.798	28.3168	31.1531	21.4353	15.2067	28.3506	28.714
52.597	22.4921	26.579	35.6881	32.8684	23.0205	18.826	28.3321	31.1735	19.1347	16.8901	28.356	28.73
52.797	22.3705	26.5042	35.7162	32.8894	23.0345	18.8541	28.3475	31.1939	17.1146	17.8441	28.3613	28.7461
52.997	22.2489	26.4294	35.7442	32.9105	23.0486	18.8821	28.3628	31.2143	15.7117	19.0411	28.3666	28.7621
53.197	22.1274	26.3546	35.7723	32.9315	23.0626	18.9102	28.3781	31.2347	14.3089	20.2382	28.372	28.7781
53.397	22.0058	26.2798	35.8003	32.9526	22.9744	18.8621	28.3934	31.2551	12.9061	21.4353	28.3773	28.7942
53.597	21.8842	26.2049	35.8284	32.9736	22.8862	18.814	28.399	31.3056	11.1104	21.7159	28.3827	28.8102
53.797	19.0224	25.0827	35.8564	32.9947	22.7981	18.7659	28.4046	31.3561	10.9608	20.6497	28.388	28.8262
53.997	16.9182	23.9043	35.8845	33.0157	22.7099	18.7178	28.4102	31.4067	10.8112	19.5836	28.3934	28.8423
54.197	14.8139	22.7259	35.9126	33.0367	22.6217	18.6697	28.4158	31.4572	10.6615	18.5174	28.4083	28.8535
54.397	13.4392	21.3231	35.9406	33.0578	22.5335	18.6216	28.4214	31.5077	10.3249	17.7318	28.4233	28.8647
54.597	12.0644	19.9202	35.9687	33.0788	22.4453	18.5735	28.427	31.5582	9.98818	16.9462	28.4383	28.8759
54.797	11.8586	19.0598	35.9967	33.0999	21.6036	18.5174	28.4326	31.6087	9.42705	16.2542	28.4532	28.8872
54.997	11.6529	18.1994	36.0248	33.1209	20.313	18.0124	28.4383	31.6592	8.86591	15.5621	28.4682	28.8984
55.197	11.4471	17.339	36.0528	33.142	19.0224	17.5074	28.4439	31.7097	8.30478	14.87	28.4831	28.9096
55.397	11.1104	16.2916	36.0809	33.163	17.6477	16.5254	28.4495	31.7602	8.24866	13.4111	28.4981	28.9208
55.597	10.7738	15.2441	36.0528	33.1349	16.2729	15.5434	28.4575	31.7722	8.19255	11.9521	28.5131	28.9321
55.797	10.4371	14.1967	36.0248	33.1069	15.0945	14.4772	28.4655	31.7842	7.21057	10.7738	28.528	28.9433
55.997	10.1004	12.7377	36.0452	33.112	13.0744	12.6255	28.4735	31.7962	6.22858	9.59539	28.543	28.9545
56.197	8.8098	11.5594	36.0656	33.1171	11.391	10.886	28.4815	31.8083	5.63939	8.86591	28.558	28.9657
56.397	7.79976	10.4371	36.086	33.1222	10.5493	9.81984	28.4896	31.8203	5.0502	8.13644	28.5729	28.9769
56.597	6.11636	7.46308	36.1064	33.1273	10.4651	9.56733	28.4976	31.8323	5.10632	8.215	28.5879	28.9882
56.797	6.09882	7.48061	36.1268	33.1324	10.381	9.31482	28.5056	31.8443	5.16243	8.29356	28.6029	28.9994
56.997	6.08129	7.49815	36.1472	33.1375	10.3249	9.20259	28.5136	31.8564	5.21854	8.37211	28.6178	29.0106
57.197	6.06375	7.51568	36.1676	33.1426	10.2687	9.09037	28.5216	31.8684	5.27466	8.45067	28.5954	29.0256
57.397	6.04622	7.53322	36.188	33.1477	10.2126	8.97814	28.5296	31.8804	5.33077	8.52923	28.5729	29.0405
57.597	6.02868	7.55075	36.2084	33.1528	9.76373	8.50117	28.5377	31.8924	5.42897	8.65549	28.5505	29.0555
57.797	6.01114	7.56829	36.2288	33.1579	9.31482	8.02421	28.5457	31.9045	5.52717	8.78174	28.528	29.0705
57.997	5.99361	7.58583	36.2492	33.163	9.06231	7.79976	28.5537	31.9165	5.62536	8.908	28.5056	29.0854
58.197	5.97607	7.60336	36.2212	33.149	8.8098	7.5753	28.5617	31.9285	5.72356	9.03425	28.4831	29.1004
58.397	5.95854	7.6209	36.1931	33.1349	8.7116	7.59635	28.5561	31.9173	5.72356	9.06231	28.4607	29.1154
58.597	5.941	7.63843	36.1651	33.1209	8.6134	7.61739	28.5505	31.9061	5.72356	9.09037	28.4383	29.1303
58.797	5.92347	7.65597	36.137	33.1069	8.5152	7.63843	28.5449	31.8948	5.72356	9.11842	28.4158	29.1453
58.997	5.90593	7.6735	36.109	33.0929	8.417	7.65947	28.5393	31.8836	5.72356	9.14648	28.3934	29.1602
59.197	5.8884	7.69104	36.0809	33.0788	8.31881	7.68052	28.5336	31.8724	5.72356	9.17454	28.3709	29.1752
59.397	5.87086	7.70857	36.0528	33.0648	8.22061	7.70156	28.528	31.8612	5.72356	9.20259	28.3485	29.1902
59.597	5.85333	7.72611	36.0248	33.0508	8.12241	7.7226	28.5224	31.8499	5.72356	9.23065	28.326	29.2051
59.797	5.83579	7.74364	35.9967	33.0367	8.02421	7.74364	28.3298	31.8387	5.72356	9.25871	28.3036	29.2201
59.997	5.83579	7.71559	35.9687	33.0227	7.94004	7.93069	28.1371	31.8275	5.73479	9.29237	28.2811	29.2351
60.196	5.83579	7.68753	35.9406	33.0087	7.85587	8.11773	27.9445	31.8163	5.74601	9.32604	28.3036	29.2014
60.396	5.84089	7.5447	35.9126	32.9947	7.7717	8.30478	27.9538	31.8163	5.75723	9.35971	28.326	29.1677
60.596	5.84599	7.40186	35.906	32.9815	7.68753	8.49182	27.9632	31.8163	5.76845	9.39338	28.3485	29.1341
60.796	5.85109	7.25903	35.8994	32.9683	7.60336	8.67887	27.9725	31.8163	5.77968	9.42705	28.3709	29.1004
60.996	5.85619	7.1162	35.8927	32.955	7.51919	8.86591	27.9819	31.8163	5.18113	8.66016	28.3934	29.0667
61.196	5.8613	6.97336	35.8861	32.9418	7.49113	8.85188	27.9912	31.8163	4.58259	7.89328	28.3723	29.0387
61.396	5.8664	6.83053	35.8795	32.9286	7.46308	8.83786	28.0006	31.8163	3.98405	7.1264	28.3513	29.0106
61.596	5.8715	6.68769	35.8729	32.9154	7.43502	8.82383	28.0099	31.8163	4.06822	6.95806	28.3302	28.9826
61.796	5.8766	6.54486	35.8663	32.9022	7.40696	8.8098	28.0193	31.8163	4.15239	6.78972	28.3092	28.9545
61.996	5.8817	6.40202	35.8597	32.889	7.37891	8.79577	28.0286	31.8163	3.7596	6.62138	28.2882	28.9264
62.196	5.8868	6.25919	35.8531	32.8758	7.35085	8.78174	28.038	31.8163	4.15239	6.22858	28.2671	28.8984
62.396	5.8919	6.11636	35.8465	32.8626	7.32279	8.76771	28.0473	31.8163	4.71352	5.66745	28.2461	28.8703
62.596	6.02283	5.94802	35.8399	32.8494	7.29474	8.75369	28.0567	31.8163	4.89589	5.52717	28.225	28.8423
62.796	6.15377	5.77968	35.8333	32.8362	7.16381	8.54794	28.066	31.8163	5.07826	5.38688	28.237	28.8583
62.996	6.2847	5.61134	35.8267	32.823	7.03288	8.34219	28.0754	31.8163	5.26063	5.2466	28.2491	28.8743
63.196	7.1264	6.00413	35.8201	32.8098	6.90194	8.13644	28.0847	31.8163	5.443	5.10632	28.2611	28.8904
63.396	7.9681	6.39692	35.8135	32.7966	6.43433	7.38826	28.0941	31.8163	6.00413	4.54518	28.2731	28.9064
63.596	8.05227	6.3829	35.8069	32.7834	5.96672	6.64008	28.1034	31.8163	6.64943	4.48907	28.2851	28.9224
63.796	8.13644	6.36887	35.8003	32.7702	5.49911	5.8919	28.1128	31.8163	7.29474	4.43296	28.2972	28.9385
63.996	8.22061	6.35484	35.791	32.7749	5.443	5.49911	28.1003	31.835	9.03425	4.71352	28.3092	28.9545
64.196	8.30478	6.34081	35.7816	32.7796	5.38688	5.10632	28.0879	31.8537	10.381	5.72356	28.3212	28.9705
64.396	8.47312	6.48109	35.7723	32.7842	5.51781	5.06891	28.0754	31.8724	11.7277	7.29474	28.3332	28.9866
64.596	8.64146	6.62138	35.7629	32.7889	5.64875	5.0315	28.0629	31.8911	13.355	9.23065	28.3453	29.0026
64.796	10.3249	7.5753	35.7536	32.7936	5.77968	4.99409	28.0504	31.9098	14.9823	11.1666	28.3573	29.0186
64.996	11.0543	8.24866	35.7442	32.7983	8.47312	5.33077	28.038	31.9285	17.2268	13.4672	28.3693	29.0347
65.196	13.6075	11.4191	35.7349	32.8029	11.5594	7.1264	28.0255	31.9472	19.0224	15.6837	28.3813	29.0507
65.396	16.1606	14.5895	35.7255	32.8076	13.4672	9.6515	28.013	31.9659	20.8181	17.9002	28.3934	29.0667
65.596	18.6858	17.5074	35.7162	32.8123	16.2729	12.9622	28.0006	31.9846	22.5576	19.8641	28.4308	29.1041
65.796	21.4914	20.6497	35.7068	32.817	19.2469	16.0484	28.0057	31.9693	23.75	20.5936	28.4682	29.1415
65.996	24.2971	23.7921	35.6975	32.8216	21.3792	18.1807	28.0108	31.954	24.9424	21.3231	28.5056	29.179
66.196	24.8442	24.3953	35.6881	32.8263	23.5676	19.0224	28.0159	31.9387	26.1348	22.0526	28.543	29.2164
66.396	25.3913	24.9985	35.7105	32.8263	24.746	20.7619	28.021	31.9234	27.3272	22.782	28.5804	29.2538
66.596	25.9384	25.6017	35.733	32.8263	25.1388	22.9504	28.0261	31.9081	28.7862	23.0626	28.6178	29.2912
66.796	26.4855	26.2049	35.7554	32.8263	26.4107	24.5028	28.0312	31.8928	29.6279	24.6899	28.6552	29.3286
66.996	27.0747	27.6078	35.7779	32.8263	27.6826	26.0553	28.0363	31.8775	30.8062	26.2049	28.6926	29.366
67.196	27.6639	29.0106	35.8003	32.8263	28.9545	27.6078	28.0414	31.8622	32.2652	28.1128	28.73	29.4034
67.396	28.0006	30.7501	35.8228	32.8263	30.0487	28.8423	28.0465	31.8469	33.4436	28.8423	28.7413	29.3473
67.596	28.2811	31.6199	35.8452	32.8263	31.1429	30.0768	28.0516	31.8316	34.6219	29.5717	28.7525	29.2912
67.796	28.5617	32.4896	35.8677	32.8263	31.7976	30.8249	28.0567	31.8163	35.4075	29.871	28.7637	29.2351
67.996	29.5717	33.0227	35.8901	32.8263	32.4522	31.5731	28.0076	31.7742	36.1931	30.1703	28.7749	29.179
68.196	30.5818	33.5558	35.9126	32.8263	33.1069	32.3213	27.9585	31.7321	36.9787	30.4696	28.7862	29.1228
68.396	32.4522	34.1356	36.0087	32.8183	33.3313	32.658	27.9094	31.69	37.2733	30.4976	28.8423	29.1709
68.596	34.3227	34.7155	36.1049	32.8103	33.5558	32.9947	27.8603	31.6479	37.5679	30.5257	28.8984	29.219
68.796	36.1931	35.2953	36.2011	32.8023	34.3133	32.6299	27.8112	31.6059	37.8625	30.5537	28.9545	29.2671
68.996	36.3615	35.3995	36.2973	32.7943	35.0709	32.2652	27.7621	31.5638	38.1571	30.5818	29.0106	29.3152
69.196	36.5298	35.5037	36.3935	32.7862	35.7629	32.0968	27.713	31.5217	38.3628	30.3199	29.0667	29.3633
69.396	36.6981	35.6079	36.4897	32.7782	36.455	31.9285	27.6639	31.4796	38.5686	30.0581	29.1228	29.4114
69.596	36.8665	35.7121	36.5859	32.7702	37.147	31.7602	27.639	31.436	38.7743	29.7962	29.179	29.4595
69.796	37.0348	35.8164	36.6233	32.7234	37.3341	31.7228	27.614	31.3923	38.9848	29.7261	29.1914	29.4595
69.996	37.2032	35.9206	36.6607	32.6767	37.5211	31.6853	27.5891	31.3487	39.1952	29.6559	29.2039	29.4595
70.196	37.3715	36.0248	36.6981	32.6299	37.7082	31.6479	27.5641	31.305	39.4056	29.5858	29.2164	29.4595
70.396	37.4089	35.9687	36.7356	32.5832	37.5623	31.6255	27.5392	31.2614	39.616	29.5156	29.2288	29.4595
70.596	37.4463	35.9126	36.773	32.5364	37.4164	31.603	27.5143	31.2177	39.0549	29.0948	29.2413	29.4595
70.796	37.4837	35.8564	36.8104	32.4896	37.2705	31.5806	27.4893	31.1741	38.4938	28.6739	29.2538	29.4595
70.996	37.2817	36.0023	36.6607	32.5364	37.1246	31.5582	27.4644	31.1304	37.8765	28.2998	29.2662	29.4595
71.196	37.0797	36.1482	36.5111	32.5832	36.9787	31.5357	27.4394	31.0868	37.2593	27.9258	29.2787	29.4595
71.396	36.8777	36.2941	36.3615	32.6299	36.8852	31.5357	27.427	31.0556	36.642	27.5517	29.2912	29.4595
71.596	36.6757	36.44	36.2118	32.6767	36.7917	31.5357	27.4145	31.0245	36.2492	27.4254	29.2818	29.5063
71.796	36.4737	36.5859	36.0622	32.7234	36.6981	31.5357	27.402	30.9933	35.8564	27.2992	29.2725	29.553
71.996	36.4176	36.5999	35.9126	32.7702	36.7917	31.9659	27.3896	30.9621	35.4636	27.1729	29.2631	29.5998
72.196	36.3615	36.614	36.0622	32.8824	36.8852	32.3961	27.3771	30.9309	35.0709	27.0466	29.2538	29.6466
72.396	36.3053	36.628	36.2118	32.9947	36.9787	32.8263	27.3646	30.8998	35.141	26.9625	29.2444	29.6933
72.596	36.2492	36.642	36.3615	33.1069	36.9066	33.0107	27.3521	30.8686	35.2111	26.8783	29.2351	29.7401
72.796	36.3615	36.6561	36.5111	33.2191	36.8344	33.1951	27.3397	30.8374	35.2813	26.7941	29.2351	29.6933
72.996	36.4737	36.6701	36.6607	33.3313	36.7623	33.3794	27.3272	30.8062	35.3514	26.71	29.2351	29.6466
73.196	36.5859	36.6841	36.8104	33.4436	36.6901	33.5638	27.2501	30.8203	34.8464	27.2711	29.2351	29.5998
73.396	36.6981	36.6981	36.8384	33.4099	36.618	33.7482	27.1729	30.8343	34.0047	27.8322	29.2351	29.553
73.596	36.6046	36.6794	36.8665	33.3762	36.5458	33.9326	27.0957	30.8483	33.163	28.3934	29.2351	29.5063
73.796	36.5111	36.6607	36.8945	33.3426	36.4737	34.1169	27.0186	30.8624	32.4335	29.0387	29.2351	29.4595
73.996	36.4176	36.642	36.9226	33.3089	36.3194	34.1871	26.9414	30.8764	31.7041	29.684	29.1228	29.5577
74.196	36.3241	36.6233	36.9507	33.2752	36.1651	34.2573	26.8643	30.8904	31.3113	30.4134	29.0106	29.6559
74.396	36.2305	36.6046	36.9787	33.2416	36.0108	34.3274	26.7871	30.9044	31.2551	31.0307	28.8984	29.7541
74.596	36.137	36.5859	37.0068	33.2079	35.8564	34.3975	26.71	30.9185	31.4796	31.9846	28.7862	29.8523
74.796	35.3795	36.6981	37.0348	33.1742	35.6039	34.2712	26.8292	30.9816	31.7041	32.9385	28.8824	29.8844
74.996	34.6219	36.8104	37.0629	33.1406	35.3514	34.145	26.9484	31.0447	31.9285	33.8925	28.9785	29.9164
75.196	33.9486	35.9126	37.0909	33.1069	35.0989	34.0187	27.0677	31.1078	32.2932	34.2853	29.0747	29.9485
75.396	33.163	35.6881	37.1346	33.1318	34.8464	33.8925	27.1869	31.171	32.658	34.6781	29.1709	29.9806
75.596	32.3774	35.4636	37.1782	33.1568	34.173	33.5838	27.3062	31.2341	33.4997	34.6781	29.2671	30.0126
75.796	31.5918	35.2392	37.2219	33.1817	33.4997	33.2752	27.4254	31.2972	34.8183	34.9025	29.3633	30.0447
75.996	31.0681	34.7716	37.2655	33.2066	33.2893	33.1209	27.5446	31.3604	36.137	35.127	29.4595	30.0768
76.196	30.5444	34.304	37.3092	33.2316	33.0788	32.9666	27.6639	31.4235	37.2032	34.3414	29.3473	30.0768
76.396	30.0207	33.8364	37.3528	33.2565	32.8684	32.8123	27.5517	31.3113	36.3615	33.3875	29.2351	30.0768
76.596	29.5156	33.35	37.3964	33.2815	32.658	32.658	27.1028	31.4796	36.3241	32.6954	29.1228	30.0768
76.796	29.0106	32.8637	37.4401	33.3064	32.4756	32.3494	26.6538	31.6479	36.2866	32.0033	29.0106	30.0768
76.996	28.5056	32.3774	37.4837	33.3313	32.2932	32.0407	26.71	31.5638	36.2492	31.3113	29.0779	29.9084
77.196	28.2624	32.0407	37.5609	33.3524	32.1109	31.7321	26.7661	31.4796	35.5759	30.8624	29.1453	29.7401
77.396	28.0193	31.7041	37.638	33.3734	31.9285	31.4235	26.8222	31.3954	34.9025	30.4134	29.2126	29.5717
77.596	27.7761	31.3674	37.7152	33.3945	31.8303	31.2131	26.8783	31.3113	34.2292	29.9645	29.28	29.4034
77.796	27.8509	30.8998	37.7924	33.4155	31.7321	31.0026	26.9344	31.2271	33.7241	29.366	29.3473	29.2351
77.996	27.9258	30.4321	37.8695	33.4366	31.6339	30.7922	26.9905	31.1429	33.2191	28.7675	29.2687	28.9321
78.196	28.0006	29.9645	37.9467	33.4576	31.5357	30.5818	27.0466	31.0587	32.7141	28.1689	29.1902	28.629
78.396	27.706	29.6138	38.0238	33.4786	31.517	30.5444	27.1028	30.9746	32.4522	27.4581	29.1116	28.326
78.596	27.4114	29.2631	38.101	33.4997	31.4983	30.507	27.1589	30.8904	32.1904	26.7474	29.0331	28.023
78.796	27.1168	28.9124	38.0878	33.4832	31.4796	30.4696	27.215	30.8062	31.9285	26.0366	28.9545	27.72
78.996	26.8222	28.5617	38.0746	33.4667	31.4609	30.4321	26.9531	30.7127	31.3393	25.1668	28.8984	27.7013
79.196	26.3733	28.2437	38.0614	33.4502	31.4422	30.3947	26.6913	30.6192	30.7501	24.2971	28.8423	27.6826
79.396	25.9244	27.9258	38.0482	33.4337	31.4235	30.3573	26.4294	30.5257	29.8102	24.0446	28.7862	27.6639
79.596	25.4755	27.6078	38.035	33.4172	31.4515	30.2451	26.0927	30.4583	28.8703	23.7921	29.048	28.1315
79.796	25.1388	27.4394	38.0218	33.4007	31.4796	30.1329	25.756	30.391	27.9304	23.5396	29.3099	28.5991
79.996	24.8021	27.2711	38.0086	33.3842	31.5077	30.0207	25.4194	30.3237	26.9905	23.287	29.5717	29.0667
80.195	24.4654	27.1028	37.9954	33.3676	31.5357	29.9084	25.0827	30.2563	25.4755	23.6798	29.5156	29.1341
80.395	24.4093	27.0803	37.9821	33.3511	31.5638	29.7962	24.746	30.189	24.5777	23.736	29.4595	29.2014
80.595	24.3532	27.0579	37.9689	33.3346	31.5918	29.684	24.3532	30.4696	23.6798	23.7921	29.4034	29.2687
80.795	24.2971	27.0354	37.9557	33.3181	31.3954	29.4595	23.9604	30.7501	23.764	23.3432	29.3473	29.3361
80.995	24.241	27.013	37.9425	33.3016	31.199	29.2351	24.1849	31.171	23.8482	22.8943	29.2912	29.4034
81.195	24.1849	26.9905	37.9293	33.2851	31.0026	29.0106	24.4093	31.5918	24.0446	22.6137	29.1088	29.5016
81.395	24.14	26.9905	37.9161	33.2686	30.8062	28.7862	25.0827	31.8443	24.241	22.3331	28.9264	29.5998
81.595	24.0951	26.9905	37.9029	33.2521	30.2825	28.8236	25.756	32.0968	23.5115	21.3231	28.7441	29.698
81.795	24.0502	26.9905	37.8897	33.2356	29.7588	28.861	26.3172	31.9004	22.782	20.313	28.5617	29.7962
81.995	24.0053	26.9905	37.8765	33.2191	29.2351	28.8984	26.8783	31.7041	21.2109	20.9303	28.6515	30.0768
82.195	23.9604	26.9905	37.869	33.2154	28.7441	28.7862	26.9064	31.6292	20.9583	20.7619	28.7413	30.3573
82.395	23.8903	26.9344	37.8616	33.2116	28.2531	28.6739	26.9344	31.5544	20.7058	20.5936	28.831	30.6379
82.595	23.8201	26.8783	37.8541	33.2079	27.7621	28.5617	26.9625	31.4796	19.9483	19.9483	28.9208	30.9185
82.795	23.75	26.8222	37.8466	33.2041	27.2711	28.4495	26.9905	31.4048	19.1908	19.303	29.0106	31.199
82.995	23.6798	26.7661	37.8391	33.2004	27.3192	28.4575	27.0186	31.33	19.0785	19.2095	29.0948	31.3253
83.195	23.7079	26.724	37.8316	33.1967	27.3673	28.4655	27.0466	31.2551	18.9663	19.116	29.179	31.4515
83.395	23.736	26.6819	37.8241	33.1929	27.4154	28.4735	27.0947	31.175	18.8541	19.0224	29.2631	31.5778
83.595	23.764	26.6398	37.8167	33.1892	27.4635	28.4815	27.1428	31.0948	18.8821	18.985	29.3473	31.7041
83.795	23.7921	26.5977	37.8092	33.1854	27.5116	28.4896	27.1909	31.0147	18.9102	18.9476	29.3922	31.7489
83.995	23.8201	26.5557	37.8017	33.1817	27.5597	28.4976	27.239	30.9345	18.9383	18.9102	29.4371	31.7938
84.195	23.8482	26.5136	37.7942	33.178	27.6078	28.5056	27.2871	30.8543	18.9663	18.8728	29.482	31.8387
84.395	23.8762	26.4715	37.7867	33.1742	27.6732	28.543	27.3352	30.7742	18.9944	18.8354	29.5269	31.8836
84.595	23.9043	26.4294	37.7793	33.1705	27.7387	28.5804	27.3833	30.694	19.0224	18.798	29.5717	31.9285
84.795	23.9604	26.3284	37.7718	33.1667	27.8042	28.6178	27.6452	30.4321	19.0131	18.8167	29.7064	32.0183
84.995	24.0165	26.2274	37.7643	33.163	27.8696	28.6552	27.907	30.1703	19.0037	18.8354	29.8411	32.1081
85.195	24.0726	26.1264	37.7557	33.163	27.9351	28.6926	28.1689	29.9084	18.9944	18.8541	29.9758	32.1978
85.395	24.1287	26.0254	37.747	33.163	28.0006	28.73	28.2437	29.7401	18.985	18.8728	30.1104	32.2876
85.595	24.1849	25.9244	37.7384	33.163	27.9044	28.722	28.3185	29.5717	18.9757	18.8915	30.2451	32.3774
85.795	23.8342	25.5035	37.7298	33.163	27.8082	28.714	28.3934	29.4034	18.9663	18.9102	30.2227	32.4672
85.995	23.4834	25.0827	37.7211	33.163	27.712	28.706	28.4682	29.2351	18.8316	18.9439	30.2002	32.557
86.195	23.1327	24.6618	37.7125	33.163	27.6158	28.698	28.543	29.0667	18.697	18.9775	30.1778	32.6468
86.395	22.782	24.241	37.7039	33.163	27.5196	28.69	28.6178	28.8984	18.5623	19.0112	30.1553	32.7365
86.595	22.277	23.6798	37.6952	33.163	27.4234	28.6819	28.7394	28.5804	18.4276	19.0449	30.1329	32.8263
86.795	21.772	23.1187	37.6866	33.163	27.3272	28.6739	28.861	28.2624	18.293	19.0785	30.197	32.8343
86.995	21.267	22.5576	37.678	33.163	27.0747	28.4775	28.9826	27.9445	18.1246	19.101	30.2611	32.8424
87.195	20.7619	21.9964	37.6693	33.163	26.8222	28.2811	29.1041	27.6265	17.9563	19.1234	30.3253	32.8504
87.395	20.7171	21.9067	37.6607	33.163	26.5697	28.0847	29.2257	27.3085	17.7879	19.1459	30.3894	32.8584
87.595	20.6722	21.8169	37.6521	33.163	26.3172	27.8883	29.3473	26.9905	17.6196	19.1683	30.4535	32.8664
87.795	20.6273	21.7271	37.6745	33.1462	25.9057	27.5143	29.4371	26.6538	17.4513	19.1908	30.5177	32.8744
87.995	20.5824	21.6373	37.697	33.1293	25.4942	27.1402	29.5269	26.3172	17.3811	19.1838	30.5818	32.8824
88.195	20.5375	21.5475	37.7194	33.1125	25.0827	26.7661	29.6166	25.9805	17.311	19.1767	30.6028	32.8684
88.395	20.4926	21.5363	37.7418	33.0957	24.6151	26.2611	29.7064	25.6438	17.2408	19.1697	30.6239	32.8544
88.595	20.4477	21.5251	37.7643	33.0788	24.1475	25.756	29.7962	25.3071	17.1707	19.1627	30.6449	32.8403
88.795	20.4028	21.5139	37.7867	33.062	23.6798	25.251	29.9084	24.9143	17.1005	19.1557	30.666	32.8263
88.995	20.3579	21.5026	37.8092	33.0452	23.0252	24.5402	30.0207	24.5215	17.0304	19.1487	30.687	32.8123
89.195	20.313	21.4914	37.8316	33.0283	22.3705	23.8295	30.1329	24.1287	16.9603	19.1417	30.708	32.7983
89.395	20.313	21.4433	37.8541	33.0115	21.7159	23.1187	30.2451	23.736	16.8901	19.1347	30.7291	32.7842
89.595	20.313	21.3952	37.8765	32.9947	21.2109	23.1187	30.694	23.8482	16.8116	19	30.7501	32.7702
89.795	20.313	21.3471	37.8714	32.9845	21.0986	23.0439	31.1429	23.9604	16.733	18.8653	30.8303	32.8183
89.995	20.313	21.299	37.8663	32.9743	20.9864	22.9691	31.5918	24.0726	16.6544	18.7306	30.9104	32.8664
90.195	20.313	21.2509	37.8612	32.9641	20.8742	22.8943	32.0407	24.1849	16.5759	18.596	30.9906	32.9145
90.395	20.313	21.2028	37.8561	32.9538	20.7806	22.7166	32.3325	24.4093	16.4973	18.4613	31.0708	32.9626
90.595	20.313	21.1547	37.851	32.9436	20.6871	22.5389	32.6243	24.6338	16.2504	18.2144	31.1509	33.0107
90.795	20.1587	21.0145	37.8459	32.9334	20.5936	22.3612	32.9161	24.8582	16.0035	17.9675	31.2311	33.0588
90.995	20.0044	20.8742	37.8408	32.9232	20.5001	22.1835	33.2079	25.0827	15.7566	17.7206	31.3113	33.1069
91.195	19.8501	20.7339	37.8357	32.913	20.4066	22.0058	33.4997	25.3071	15.5097	17.4737	31.2988	33.1692
91.395	19.6958	20.5936	37.8306	32.9028	20.313	21.8281	33.8364	25.6438	15.2628	17.2268	31.2863	33.2316
91.595	19.3731	20.2429	37.8255	32.8926	19.8192	21.5475	34.173	25.9805	15.2404	17.1146	31.2738	33.2939
91.795	19.0505	19.8922	37.8204	32.8824	19.3254	21.267	34.5097	26.3172	15.2179	17.0023	31.2614	33.3563
91.995	18.7278	19.5415	37.8169	32.8894	18.8316	20.9864	34.5097	26.3031	15.1955	16.8901	31.2489	33.4186
92.195	18.4052	19.1908	37.8134	32.8965	18.3378	20.7058	34.5097	26.2891	15.1731	16.7779	31.2364	33.481
92.395	18.0872	18.9663	37.8099	32.9035	17.8441	20.4253	34.5097	26.2751	15.1506	16.6657	31.224	33.5433
92.595	17.7692	18.7419	37.8064	32.9105	17.8815	20.0886	34.5097	26.2611	15.0496	16.4749	31.2115	33.6057
92.795	17.4513	18.5174	37.8029	32.9175	17.9189	19.7519	34.5097	26.247	14.9486	16.2841	31.199	33.668
92.995	17.3727	18.5286	37.7994	32.9245	17.9563	19.4152	34.5097	26.233	14.8476	16.0933	31.2103	33.6961
93.195	17.2941	18.5399	37.7959	32.9315	17.4513	18.0685	34.5097	26.219	14.7466	15.9025	31.2215	33.7241
93.395	17.2156	18.5511	37.7924	32.9385	17.3951	17.7318	34.5097	26.2049	14.6456	15.7117	31.2327	33.7522
93.595	17.137	18.5623	37.7888	32.9456	17.2549	17.802	34.5097	26.1909	14.1967	15.3002	31.2439	33.7802
93.795	17.0585	18.5735	37.7853	32.9526	17.1146	17.8721	34.5097	26.1769	13.7478	14.8887	31.2551	33.8083
93.995	16.921	18.3519	37.7818	32.9596	16.9743	17.9422	34.5097	26.1629	13.2989	14.4772	31.2664	33.8364
94.195	16.7835	18.1302	37.7783	32.9666	16.834	18.0124	34.5097	26.1488	13.0884	14.3229	31.2776	33.8644
94.395	16.646	17.9086	37.7748	32.9736	16.5675	18.1106	34.4973	26.2424	12.878	14.1686	31.2888	33.8925
94.595	16.5086	17.6869	37.7713	32.9806	16.3009	18.2088	34.4848	26.3359	12.6676	14.0143	31.3	33.9205
94.795	16.3711	17.4653	37.7678	32.9876	16.0344	18.307	34.4723	26.4294	12.4572	13.86	31.3113	33.9486
94.995	16.2168	17.2829	37.7643	32.9947	15.7679	18.3491	34.4598	26.5229	12.4459	13.7253	31.3199	33.9486
95.195	15.824	16.7779	37.7816	33.0119	15.693	18.3865	34.4474	26.6164	12.4347	13.5907	31.3285	33.9486
95.395	15.4312	16.2729	37.7988	33.0292	15.6182	18.4239	34.4349	26.71	12.4235	13.456	31.3372	33.9486
95.595	15.0384	15.7679	37.8161	33.0465	15.5434	18.4613	34.4224	26.8035	12.4123	13.3213	31.3458	33.9486
95.795	14.9037	15.4761	37.8334	33.0637	15.1506	18.0685	34.41	26.897	12.4011	13.1866	31.3544	33.9486
95.995	14.769	15.1843	37.8506	33.081	14.7578	17.6757	34.3975	26.9905	12.1018	12.7938	31.3631	33.9486
96.195	14.6344	14.8925	37.8679	33.0983	14.6175	17.311	34.5097	27.2711	11.8025	12.4011	31.3717	33.9486
96.395	14.4997	14.6007	37.8852	33.1155	14.4772	16.9462	34.6219	27.5517	11.5032	12.0083	31.3803	33.9486
96.595	14.365	14.3089	37.9024	33.1328	14.4211	16.6657	34.7342	27.8322	11.5406	11.9896	31.389	33.9486
96.795	14.351	14.0845	37.9197	33.1501	14.365	16.3851	34.8464	28.1128	11.5781	11.9709	31.3976	33.9486
96.995	14.337	13.86	37.937	33.1673	14.3089	16.1045	34.9586	28.3934	11.6155	11.9521	31.4062	33.9486
97.195	14.3229	13.6355	37.9542	33.1846	14.1967	15.4873	35.0709	28.6739	11.6529	11.9334	31.4149	33.9486
97.395	14.3089	13.4111	37.9715	33.2018	14.0845	14.87	35.0007	29.0527	11.6903	11.9147	31.4235	33.9486
97.595	14.5521	12.9809	37.9887	33.2191	13.9722	14.2528	34.9306	29.4315	11.7277	11.896	31.411	33.9735
97.795	14.7952	12.5507	37.9928	33.2351	13.4111	13.1866	34.8604	29.8102	11.3162	11.5781	31.3985	33.9985
97.995	15.0384	12.1205	37.9968	33.2512	12.85	12.1205	34.7903	30.189	10.9047	11.2601	31.3861	34.0234
98.195	15.0758	11.9521	38.0008	33.2672	12.8359	12.0924	34.5237	30.6098	10.4932	10.9421	31.3736	34.0483
98.395	15.1132	11.7838	38.0048	33.2832	12.8219	12.0644	34.2572	31.0307	10.063	10.6428	31.3611	34.0733
98.595	15.1506	11.6155	38.0088	33.2993	12.8079	12.0363	33.9907	31.4515	9.63279	10.3436	31.3487	34.0982
98.795	14.4211	11.1104	38.0128	33.3153	12.7938	12.0083	33.7241	31.8724	9.20259	10.0443	31.3362	34.1232
98.995	13.6917	10.6054	38.0168	33.3313	12.3636	12.1018	33.5745	31.9285	8.75369	9.78243	31.3237	34.1481
99.195	13.5093	10.4792	38.0208	33.3474	11.9334	12.1953	33.4249	31.9846	8.30478	9.52057	31.3113	34.173
99.395	13.3269	10.3529	38.0248	33.3634	11.5032	12.2888	33.2752	32.0407	7.85587	9.25871	31.3273	34.2532
99.595	13.1446	10.2267	38.0288	33.3794	11.4097	12.1392	33.2378	32.4335	7.92	9.28275	31.3433	34.3334
99.795	12.9622	10.1004	38.0328	33.3955	11.3162	11.9896	33.2004	32.8263	7.98413	9.3068	31.3594	34.4135
99.995	12.9341	10.063	38.0368	33.4115	11.2227	11.8399	33.163	33.2191	8.04826	9.33085	31.3754	34.4937
100.194	12.9061	10.0256	38.0409	33.4275	11.2928	11.6155	33.6119	33.5698	8.11239	9.3549	31.3914	34.5738
100.394	12.878	9.98818	38.0449	33.4436	11.363	11.391	34.0608	33.9205	8.17652	9.37895	31.4075	34.654
100.594	12.85	9.95077	38.028	33.4604	11.4331	11.1666	34.5097	34.2712	8.24065	9.403	31.4235	34.7342
100.794	12.8219	9.91336	38.0112	33.4772	11.5032	10.9421	34.9586	34.6219	8.30478	9.42705	31.517	34.7903
100.994	12.7938	9.87595	37.9944	33.4941	11.2507	9.98818	34.9937	34.671	8.27672	9.42705	31.6105	34.8464
101.194	12.7097	9.81984	37.9775	33.5109	10.9982	9.03425	35.0288	34.7201	8.24866	9.42705	31.7041	34.9025
101.394	12.6255	9.76373	37.9607	33.5277	10.9	9.02022	35.0638	34.7692	8.22061	9.42705	31.7213	34.9111
101.594	12.5413	9.70761	37.9439	33.5446	10.8018	9.0062	35.0989	34.8183	8.19255	9.42705	31.7386	34.9198
101.794	12.4572	9.6515	37.927	33.5614	10.7036	8.99217	35.134	34.8674	8.16449	9.42705	31.7558	34.9284
101.994	12.1205	9.23065	37.9102	33.5782	10.6054	8.97814	35.1691	34.9165	8.13644	9.42705	31.7731	34.937
102.194	11.7838	8.8098	37.8934	33.5951	10.5493	8.96411	35.2041	34.9656	8.19255	9.07166	31.7904	34.9457
102.394	11.6042	8.59657	37.8765	33.6119	10.4932	8.95008	35.2392	35.0147	8.24866	8.71628	31.8076	34.9543
102.594	11.4247	8.38334	37.8952	33.587	10.4371	8.93605	35.3194	35.0789	8.30478	8.36089	31.8249	34.9629
102.794	11.2451	8.17011	37.9139	33.562	10.381	8.92203	35.3995	35.143	8.40765	8.16449	31.8422	34.9716
102.994	11.0656	7.95688	37.9326	33.5371	10.7925	9.16518	35.4797	35.2071	8.51053	7.9681	31.8594	34.9802
103.194	10.886	7.74364	37.9513	33.5121	11.204	9.40834	35.5598	35.2713	8.6134	7.7717	31.8767	34.9888
103.394	10.91	7.74364	37.97	33.4872	11.6155	9.6515	35.64	35.3354	8.71628	7.5753	31.894	34.9975
103.594	10.9341	7.74364	37.9887	33.4623	12.4572	9.81984	35.7202	35.3995	8.81915	7.37891	31.9112	35.0061
103.794	10.9581	7.74364	38.0075	33.4373	12.9996	10.2313	35.8003	35.4636	8.92203	7.18251	31.9285	35.0147
103.994	10.9822	7.74364	38.0262	33.4124	13.542	10.6428	35.9238	35.5647	9.20259	6.84583	31.9566	35.0358
104.194	11.0062	7.74364	38.0449	33.3875	14.0845	11.0543	36.0472	35.6657	10.9421	6.56526	31.9846	35.0568
104.394	11.0303	7.74364	38.0386	33.375	14.178	11.0543	36.1707	35.7667	12.1766	6.93	32.0127	35.0779
104.594	11.0543	7.74364	38.0324	33.3625	14.2715	11.0543	36.2941	35.8677	13.4111	7.29474	32.0407	35.0989
104.794	11.1479	7.83717	38.0262	33.35	14.365	11.0543	36.4176	35.9687	13.6917	8.47312	32.0688	35.12
104.994	11.2414	7.93069	38.0199	33.3376	15.9923	13.6917	36.5017	36.109	14.87	9.98818	32.0968	35.141
105.194	11.3349	8.02421	38.0137	33.3251	19.0785	16.0484	36.5859	36.2492	16.0484	11.5032	32.1249	35.162
105.394	12.85	8.58534	38.0075	33.3126	25.8683	21.8842	36.6701	36.3895	18.7699	13.383	32.153	35.1831
105.594	15.4312	11.6155	38.0012	33.3002	27.0186	23.2029	36.7543	36.5298	21.4914	15.2628	32.1841	35.1706
105.794	19.6958	16.4412	37.995	33.2877	28.1689	24.5215	36.8384	36.6701	24.1849	17.0023	32.2153	35.1581
105.994	23.4554	19.6958	37.9887	33.2752	29.2351	28.1689	36.9226	36.8104	26.2049	20.3972	32.2465	35.1457
106.194	25.251	22.5856	37.9186	33.2822	30.189	30.3012	36.9507	36.8665	28.225	23.7921	32.2777	35.1332
106.394	27.0466	25.4755	37.8485	33.2893	31.4796	31.9285	36.9787	36.9226	30.2451	27.1028	32.3088	35.1207
106.594	28.3934	27.4955	37.7783	33.2963	33.4997	32.7702	37.0068	36.9787	32.4335	29.7962	32.34	35.1083
106.794	29.9365	29.2631	37.7082	33.3033	34.9025	33.3313	37.0348	37.0348	34.7903	31.3674	32.3712	35.0958
106.994	31.4796	31.0307	37.638	33.3103	35.5198	34.6219	36.5298	38.5499	36.8665	32.153	32.4024	35.0833
107.194	32.3494	32.0407	37.5679	33.3173	35.8003	35.8003	36.0949	38.8725	37.624	32.5177	32.4335	35.0709
107.394	33.2191	33.0508	37.4978	33.3243	36.0248	36.3802	35.66	39.1952	38.3815	32.8824	32.5233	35.1831
107.594	34.1169	34.0328	37.4276	33.3313	36.2492	36.96	35.2252	39.5178	38.8304	32.5738	32.6131	35.2953
107.794	35.0147	35.0147	37.4276	33.3538	36.4737	37.5398	34.7903	39.8405	39.2794	32.2652	32.7029	35.4075
107.994	35.2953	35.5759	37.4276	33.3762	36.5017	37.7362	34.1169	39.934	39.3194	32.2411	32.7927	35.5198
108.194	35.5759	36.137	37.4276	33.3987	36.5298	37.9326	33.4436	40.0275	39.3595	32.2171	32.8824	35.632
108.394	35.8564	36.6981	37.4276	33.4211	36.628	37.8344	32.7702	40.1211	39.3996	32.193	33.4997	35.7723
108.594	35.9126	36.8384	37.4276	33.4436	36.7262	37.7362	32.686	40.1865	39.4397	32.169	34.1169	35.9126
108.794	35.9687	36.9787	37.4276	33.466	36.8244	37.638	32.6019	40.252	39.4798	32.1449	34.4115	35.9266
108.994	35.8751	37.4463	37.4276	33.4885	36.9226	37.5398	32.5177	40.3175	39.5198	32.1209	34.7061	35.9406
109.194	35.7816	37.9139	37.4276	33.5109	37.1134	37.6857	32.4335	40.3829	39.5599	32.0968	35.0007	35.9546
109.394	35.6881	38.3815	37.4276	33.5333	37.3042	37.8316	32.3494	40.4484	39.5599	32.1249	35.2953	35.9687
109.594	35.7816	38.7556	37.4276	33.5558	37.495	37.9775	32.2652	40.5139	39.5599	32.153	36.0248	36.1183
109.794	35.8751	39.1297	37.4557	33.7428	37.6857	38.1234	32.2427	40.5924	39.5599	32.181	36.7543	36.2679
109.994	35.9687	39.5038	37.4837	33.9299	37.8765	38.2693	32.2203	40.671	39.5599	32.2091	37.4837	36.4176
110.194	36.0809	40.0088	37.5118	34.1169	38.1758	38.606	32.1978	40.7495	39.5599	32.2371	37.8877	36.0136
110.394	36.1931	40.5139	37.5398	34.304	38.4751	38.9427	32.1754	40.8281	39.5599	32.2652	38.2918	35.6095
110.594	36.3053	41.0189	37.5679	34.491	38.7743	39.2794	32.153	40.9066	39.8124	32.5458	38.6958	35.2055
110.794	36.0809	41.4491	37.596	34.6781	39.111	39.4477	32.3662	41.277	40.0649	32.8263	39.0998	34.8015
110.994	35.8564	41.8793	37.5679	34.7061	38.8866	40.2894	32.5794	41.6473	40.8225	33.5558	39.5038	34.3975
111.194	35.632	42.3095	37.5398	34.7342	38.9707	40.9628	32.7927	42.0177	41.58	34.2853	40.2052	34.5939
111.394	35.5057	42.2674	37.5118	34.7622	39.0549	41.6361	33.0059	42.388	42.3656	34.7622	40.9066	34.7903
111.594	35.3795	42.2253	37.4837	34.7903	38.8492	42.0476	33.2191	42.7584	43.1512	35.2392	41.1592	35.7723
111.794	35.2532	42.1832	37.4557	34.8183	38.6434	42.4591	33.2752	42.7289	43.3756	35.9126	41.4117	36.7543
111.994	35.127	42.1411	37.4276	34.8464	38.4377	42.8706	33.3313	42.6993	43.544	37.596	41.2714	37.624
112.194	35.0568	41.8746	37.3996	34.8745	38.1197	43.1138	33.3875	42.6698	43.2634	39.3916	41.1311	38.4938
112.394	34.9867	41.6081	37.3715	34.9025	37.8017	43.3569	33.4436	42.6403	42.3656	40.9066	40.1772	38.8024
112.594	34.9165	41.3415	37.3855	34.8043	37.4837	43.6001	33.4997	42.6107	41.4678	42.4217	39.2232	39.111
112.794	34.8464	41.075	37.3996	34.7061	36.9413	43.5253	33.5558	42.5812	40.8505	43.0951	38.4751	39.2607
112.994	34.4723	40.6822	37.4136	34.6079	36.3989	43.4504	33.6119	42.5517	40.2333	43.7684	37.7269	39.4103
113.194	34.0982	40.2894	37.4276	34.5097	35.8564	43.3756	33.668	42.5221	39.9527	44.0677	36.9787	39.5599
113.394	33.7241	39.8966	37.4416	34.4115	35.2953	43.413	33.7241	42.4926	39.6721	44.367	37.0068	39.5973
113.594	33.5698	39.588	37.4557	34.3133	34.7342	43.4504	33.7802	42.4631	39.3916	44.6662	37.0348	39.6347
113.794	33.4155	39.2794	37.4697	34.2151	34.173	43.4879	33.8364	42.4335	39.3495	44.7364	37.0629	39.6721
113.994	33.2612	38.9707	37.4837	34.1169	34.1029	43.5861	33.8925	42.404	39.3074	44.8065	37.0909	39.7096
114.194	33.1069	38.6621	37.596	34.1281	34.0328	43.6843	33.9486	42.3745	39.2653	44.8767	37.119	39.747
114.394	33.3126	38.5031	37.7082	34.1394	33.9626	43.7825	34.0047	42.3449	39.2232	44.9468	37.147	39.7844
114.594	33.5184	38.3441	37.8204	34.1506	33.8925	43.8807	34.0608	42.3154	39.2794	45.2274	37.2593	40.0088
114.794	33.7241	38.1851	37.9326	34.1618	33.9626	43.9087	34.1169	42.2859	39.3355	45.5079	37.3715	40.2333
114.994	33.9299	38.0262	38.0449	34.173	34.0328	43.9368	34.173	42.2563	39.3916	45.7885	37.4837	40.4577
115.194	34.1356	37.8672	38.0519	34.173	34.1029	43.9648	34.2292	42.2268	39.4477	46.0691	37.596	40.6822
115.394	34.3414	37.7082	38.0589	34.173	34.173	43.9929	34.2853	42.1973	39.6721	46.2187	37.596	40.9515
115.594	34.4536	37.5773	38.0659	34.173	34.159	43.9929	34.3367	42.2393	39.8966	46.3683	37.596	41.2209
115.794	34.5658	37.4463	38.0729	34.173	34.145	43.9929	34.3881	42.2814	40.1211	46.518	37.596	41.4902
115.994	34.6781	37.3154	38.0799	34.173	34.131	43.9929	34.4396	42.3235	40.4016	46.7424	37.596	41.7596
116.194	34.7903	37.1845	38.0869	34.173	34.1169	43.9929	34.491	42.3656	40.6822	46.9669	37.596	42.0289
116.394	34.9025	37.0535	38.094	34.173	34.3835	43.8386	34.5425	42.4077	40.9628	47.1913	37.465	42.1785
116.594	35.0147	36.9226	38.101	34.173	34.65	43.6843	34.5939	42.4498	41.2433	47.4158	37.3341	42.3282
116.794	35.0802	36.8478	38.115	34.152	34.9165	43.5299	34.6453	42.4918	41.3135	47.2895	37.2032	42.4778
116.994	35.1457	36.773	38.129	34.131	35.1831	43.3756	34.6968	42.5339	41.3836	47.1633	37.1807	42.2421
117.194	35.2111	36.6981	38.1431	34.1099	35.8751	43.2073	34.7482	42.576	41.4537	47.037	37.1583	42.0065
117.394	35.2766	36.6233	38.1571	34.0889	36.5672	43.039	34.7996	42.6181	41.5239	46.9108	37.1358	41.7708
117.594	35.3421	36.5485	38.1711	34.0678	37.2593	42.8706	34.8511	42.6602	41.5519	46.9014	37.1134	41.5351
117.794	35.4075	36.4737	38.1851	34.0468	37.1283	42.9641	34.9025	42.7023	41.58	46.8921	37.0909	41.2994
117.994	35.6544	36.44	38.1992	34.0257	36.9974	43.0577	35.0372	42.7023	41.6081	46.8827	37.0797	41.1648
118.194	35.9013	36.4064	38.2132	34.0047	36.8665	43.1512	35.1719	42.7023	41.6361	46.8734	37.0685	41.0301
118.394	36.1482	36.3727	38.2974	33.9953	36.6645	43.3307	35.3065	42.7023	41.6642	46.864	37.0573	40.8954
118.594	36.3951	36.339	38.3815	33.986	36.4625	43.5103	35.4412	42.7023	41.6922	46.8547	37.046	40.7607
118.794	36.642	36.3053	38.4657	33.9766	36.2605	43.6899	35.5759	42.7023	41.8493	46.7312	37.0348	40.6261
118.994	36.9647	36.1931	38.5499	33.9673	36.0584	43.8694	36.3615	42.085	42.0065	46.6078	37.3603	40.5026
119.194	37.2873	36.0809	38.6341	33.9579	35.8564	44.049	36.8384	41.9167	42.1636	46.4843	37.6857	40.3792
119.394	37.61	35.9687	38.7182	33.9486	35.8097	44.0396	37.3154	41.7483	42.3207	46.3609	38.0112	40.2557
119.594	37.9326	35.8564	38.6972	33.9135	35.7629	44.0303	37.7924	41.58	42.4778	46.2374	38.3367	40.1323
119.794	37.9887	35.834	38.6761	33.8784	35.7162	44.0209	38.2693	41.4117	42.5788	46.1364	38.6621	40.0088
119.994	38.0449	35.8116	38.6551	33.8434	35.6694	44.0116	38.8866	41.3275	42.6798	46.0354	38.924	39.8779
120.193	38.101	35.7891	38.6341	33.8083	35.6226	44.0022	39.5038	41.2433	42.7808	45.9344	39.1858	39.747
120.393	38.1571	35.7667	38.613	33.7732	35.5759	43.9929	40.1211	41.1592	42.8818	45.8334	39.4477	39.616
120.593	38.2132	35.7442	38.592	33.7382	35.7218	43.8694	40.7383	41.075	42.9828	45.7324	39.7563	39.4337
120.793	38.1992	35.6741	38.5709	33.7031	35.8677	43.746	41.3556	40.9908	43.0483	45.5453	40.0649	39.2513
120.993	38.1851	35.6039	38.5499	33.668	36.0136	43.6225	41.9728	40.9066	43.1138	45.3583	40.3736	39.0689
121.193	38.1711	35.5338	38.5018	33.6279	36.1595	43.4991	42.59	40.8225	43.1792	45.1713	40.6822	38.8866
121.393	38.1571	35.4636	38.4537	33.5879	36.3053	43.3756	43.2073	40.7383	43.2447	44.9842	40.7523	38.8024
121.593	38.1795	35.3626	38.4056	33.5478	36.2973	43.3035	43.8058	40.5887	43.3102	44.7972	40.8225	38.7182
121.793	38.202	35.2616	38.3575	33.5077	36.2893	43.2313	44.4044	40.439	43.3756	44.6101	40.8926	38.6341
121.993	38.2244	35.1606	38.3094	33.4676	36.2813	43.1592	45.0029	40.2894	43.8245	43.3476	40.9628	38.5499
122.193	38.2469	35.0596	38.2613	33.4275	36.2733	43.087	45.1292	39.6862	44.2734	42.085	40.8926	38.6761
122.393	38.2693	34.9586	38.2132	33.3875	36.2653	43.0149	45.2554	39.083	44.3857	41.2994	40.8225	38.8024
122.593	38.2787	34.968	38.1922	33.2963	36.2573	42.9428	45.3817	38.4797	44.1051	40.2052	40.7523	38.9286
122.793	38.288	34.9773	38.1711	33.2051	36.2492	42.8706	45.5079	37.8765	43.8245	39.111	40.6822	39.0549
122.993	38.2974	34.9867	38.1501	33.1139	36.2305	42.721	45.19	36.9787	43.039	38.129	40.602	38.9667
123.193	38.3067	34.996	38.129	33.0227	36.2118	42.5713	44.872	36.0809	42.2534	37.147	40.5219	38.8785
123.393	38.3161	35.0054	38.108	32.9315	36.1931	42.4217	44.554	35.1831	41.8325	36.4737	40.4417	38.7904
123.593	38.3254	35.0147	38.0869	32.8403	36.2913	42.2393	44.7972	34.4536	41.4117	35.8003	40.3615	38.7022
123.793	38.9053	34.9773	38.0659	32.7492	36.3895	42.057	45.0403	33.7241	41.1311	35.0709	40.2814	38.614
123.993	39.4851	34.9399	38.0449	32.658	36.4877	41.8746	45.2835	32.9947	40.8505	34.3414	40.2012	38.5258
124.193	40.0649	34.9025	37.8064	32.693	36.5859	41.6922	45.522	32.5878	40.9347	33.6961	40.1211	38.4377
124.393	40.6822	34.5658	37.5679	32.7281	36.7262	41.0189	45.7604	32.181	41.0189	33.0508	39.8124	38.1431
124.593	41.2994	34.2292	37.3294	32.7632	36.8665	40.3455	45.9989	31.7742	40.0088	32.7141	39.5038	37.8485
124.793	41.2153	33.668	37.0909	32.7983	37.2593	39.2794	46.2374	31.3674	39.4477	32.3494	39.1952	37.5539
124.993	41.1311	33.1069	36.8525	32.8333	37.3154	38.1571	46.2486	30.9858	38.8866	31.9846	38.8866	37.2593
125.193	41.3415	32.7281	36.614	32.8684	37.3715	37.0348	46.2599	30.6042	38.3254	31.6199	38.3628	36.7356
125.393	41.5519	32.3494	36.3755	32.9035	36.8945	35.9687	46.2711	30.2227	37.7643	31.2551	37.8391	36.2118
125.593	41.7624	31.9706	36.137	32.9385	36.4176	34.9025	46.2823	29.8411	37.624	31.2131	37.3154	35.6881
125.793	41.9728	31.5918	35.9126	32.7421	36.2679	34.6781	46.2935	29.4595	37.4837	31.171	37.5398	35.5572
125.993	41.8045	31.2551	35.6881	32.5458	36.1183	34.4536	45.5079	29.2912	37.3434	31.1289	37.7643	35.4262
126.193	41.6361	30.9185	35.4636	32.3494	35.9687	34.2292	44.7224	29.1228	37.2032	31.0868	37.9887	35.2953
126.393	41.4678	30.5818	35.2392	32.153	35.9967	34.0889	44.4792	28.7862	36.9338	30.9521	38.2506	34.8651
126.593	41.2994	30.2451	34.9698	32.1305	36.0248	33.9486	44.236	28.4495	36.6645	30.8175	38.5125	34.4349
126.793	39.6721	31.3674	34.7005	32.1081	36.4737	33.5277	43.9929	28.1128	36.3951	30.6828	38.7743	34.0047
126.993	39.0549	30.7221	34.4312	32.0856	36.9226	33.1069	43.6389	27.8711	36.1258	30.5481	38.6621	33.6961
127.193	38.4377	30.0768	34.1618	32.0632	37.2593	32.4148	43.285	27.6294	35.8564	30.4134	38.5499	33.3875
127.393	37.7082	29.684	33.8925	32.0407	37.596	31.7228	42.931	27.3876	35.314	30.1703	38.4377	33.0788
127.593	37.3341	29.4221	33.654	32.4195	37.9326	31.0307	42.5771	27.1459	34.7716	29.9271	38.3254	32.7702
127.793	36.96	29.1602	33.4155	32.7983	37.9747	30.5818	42.2231	26.9042	34.2292	29.684	37.9102	32.4447
127.993	36.5859	28.8984	33.177	33.177	38.0168	30.1329	41.8692	26.6625	34.1169	29.5437	37.495	32.1193
128.193	36.4176	28.6178	32.9385	33.5558	38.0589	29.684	41.5153	26.4208	34.0047	29.4034	37.0797	31.7938
128.393	36.2492	28.5196	33.0227	33.9346	38.101	29.2351	41.1613	26.179	33.7428	30.189	36.6645	31.4684
128.593	36.0809	28.4214	33.1069	34.3133	37.9326	28.7862	40.8074	25.9373	33.481	30.9746	36.2492	31.1429
128.793	35.9126	28.3232	33.1911	34.6921	37.4416	28.7932	40.4534	25.6956	33.2191	31.7602	35.9406	30.9746
128.993	35.7442	28.225	33.2752	35.0709	36.9507	28.8002	40.0995	25.4539	34.0608	32.3774	35.632	30.8062
129.193	35.5839	28.1208	33.7054	35.3327	36.4597	28.8072	39.7455	25.2122	33.7802	33.2191	35.3234	30.6379
129.393	35.4236	28.0166	34.1356	35.5946	35.9687	28.8142	39.3916	24.9704	33.8223	34.2292	35.0147	30.4696
129.593	35.2632	27.9124	34.5658	35.8564	35.4777	28.8212	39.2513	25.2791	33.8644	35.2392	34.5097	30.5537
129.793	35.1029	27.8082	34.8277	35.9126	34.9867	28.8282	39.111	25.5877	33.9065	36.2492	34.0047	30.6379
129.993	34.9426	27.704	35.0896	35.9687	34.4957	28.8353	38.606	25.5877	33.9486	37.2593	33.4997	30.7221
130.193	34.7823	27.5998	35.3514	36.0248	34.0047	28.8423	38.101	25.5877	33.9346	37.624	32.9947	30.8062
130.393	34.6219	27.4955	35.5011	35.8003	33.6961	28.73	37.6521	25.4942	33.9205	37.9887	33.0134	30.8249
130.593	34.5097	27.4507	35.6507	35.5759	33.3875	28.6178	37.2032	25.4007	33.9065	38.3535	33.0321	30.8436
130.793	34.3975	27.4058	35.8003	35.3514	32.976	28.8797	36.7543	25.3071	33.8925	38.7182	33.0508	30.8624
130.993	34.2853	27.3609	35.7843	35.3194	32.5645	29.1415	36.9787	24.7741	33.9673	39.0736	33.0695	30.8811
131.193	34.173	27.316	35.7683	35.2873	32.153	29.4034	37.2032	24.241	34.0421	39.429	33.0882	30.8998
131.393	34.0608	27.2711	35.7522	35.2552	31.69	29.5297	37.0909	23.7172	34.1169	39.7844	33.1069	30.9185
131.593	34.0159	27.3497	35.7362	35.2232	31.2271	29.6559	36.9787	23.1935	34.2292	39.3355	33.163	31.6853
131.793	33.971	27.4282	35.7202	35.1911	30.7642	29.7822	36.8665	22.6698	34.3414	38.8866	33.2191	32.4522
131.993	33.9261	27.5068	35.7041	35.159	30.3012	29.9084	36.7168	22.4921	33.8644	37.2873	33.2752	33.2191
132.193	33.8813	27.5853	35.6881	35.127	30.3573	30.2451	36.5672	22.3144	33.3875	35.6881	33.1443	33.3126
132.393	33.8364	27.6639	35.791	35.1457	30.5257	31.0026	36.4176	22.1367	32.8544	34.9025	33.0134	33.4062
132.593	33.64	28.0006	35.8938	35.1644	30.694	31.7602	36.2679	21.959	32.3213	34.1169	32.8824	33.4997
132.793	33.4436	28.3372	35.9967	35.1831	31.7041	31.8724	36.1183	21.7813	32.3494	33.4436	33.2472	33.4436
132.993	33.3875	28.9264	36.0996	35.2018	32.5458	32.9385	35.9687	21.6036	32.3774	32.7702	33.6119	33.3875
133.193	33.3313	29.5156	36.2025	35.2205	33.5277	33.9486	35.6801	21.4193	32.9947	32.4335	34.6219	33.6961
133.393	33.2565	30.0394	36.3053	35.2392	34.5097	34.9586	35.3915	21.2349	33.6119	31.9846	35.632	34.0047
133.593	33.1817	30.5631	36.2679	35.1924	34.8183	35.4636	35.1029	21.0505	34.2292	31.5357	36.0996	34.3227
133.793	33.1069	31.0868	36.2305	35.1457	35.127	35.9687	34.8143	20.8662	34.8464	31.0868	36.5672	34.6407
133.993	32.9526	31.4375	36.1931	35.0989	34.7342	36.642	34.5258	20.6818	35.0849	30.9185	37.0348	34.9586
134.193	32.7983	31.7882	36.1557	35.0521	34.5284	37.0348	34.2372	20.4974	35.3234	30.7501	37.2406	35.3888
134.393	32.644	32.1389	36.1183	35.0054	34.3227	37.4276	33.9486	20.313	35.5618	30.5818	37.4463	35.819
134.593	32.4896	32.4896	36.0809	34.9586	34.1169	37.8204	33.8177	20.0138	35.8003	30.4134	37.6521	36.2492
134.793	32.4616	32.5598	35.9799	34.8464	34.0982	37.8952	33.6867	19.7145	35.8751	30.3947	37.596	36.3053
134.993	32.4335	32.6299	35.8789	34.7342	34.0795	37.97	33.5558	19.4152	35.95	30.376	36.8665	36.4737
135.193	32.4055	32.7001	35.7779	34.6219	34.0608	38.0449	33.4249	19.116	36.0248	30.3573	36.137	36.642
135.393	32.3774	32.7702	35.6769	34.5097	33.9486	38.2413	33.2939	18.8167	36.5859	31.4235	35.7021	36.9366
135.593	32.3774	32.9385	35.5759	34.3975	33.8364	38.4377	33.163	18.5174	35.7442	32.7702	35.2673	37.2312
135.793	32.3774	33.1069	35.1831	34.2853	33.6119	38.2132	33.0227	18.4894	35.9126	33.8925	34.8324	37.5258
135.993	32.3774	33.2752	34.7061	34.0328	33.2752	38.1197	32.8824	18.4613	36.0809	35.0147	34.3975	37.8204
136.193	32.0127	33.2191	34.2292	33.7802	32.9385	38.0262	32.7421	18.4332	35.2953	35.7442	33.9626	38.115
136.393	31.6479	33.163	33.7382	33.7802	32.6019	37.9326	32.6019	18.4052	34.4536	36.4176	33.5277	38.4096
136.593	31.2832	33.1069	33.2472	33.7802	32.3073	37.5258	32.4616	18.3771	33.6119	37.0909	33.0929	38.7042
136.793	30.9185	33.0508	32.7562	33.7802	32.0127	37.119	32.3213	18.3491	32.8637	37.3341	32.658	38.9988
136.993	30.3386	33.1443	32.2652	33.7802	31.7181	36.7122	32.153	18.1901	32.1155	37.5773	32.8824	39.1297
137.193	29.7588	33.2378	31.9706	33.8504	31.4235	36.3053	31.9846	18.0311	31.3674	37.8204	33.1069	39.2607
137.393	29.179	33.3313	31.676	33.9205	30.694	35.4356	31.8163	17.8721	30.5818	37.8952	33.3313	39.3916
137.593	28.6739	33.3313	31.3814	33.9907	29.9645	34.5658	31.6479	17.7131	29.7962	37.97	33.5745	39.5599
137.793	28.2531	32.5738	31.0868	34.0608	29.2725	34.0047	31.4796	17.5541	29.0106	38.0449	33.8177	39.7283
137.993	27.8322	31.8163	31.2411	33.9205	28.5804	33.4436	31.3113	17.3951	28.4495	36.8104	34.0608	39.8966
138.193	27.8135	31.1803	31.3954	33.7802	27.8883	32.8824	31.3225	17.3166	27.8883	36.137	34.4536	39.7844
138.393	27.7948	30.5444	31.5497	33.64	27.5517	32.2792	31.3337	17.238	27.3272	35.4636	34.0234	39.6534
138.593	27.7761	29.9084	31.7041	33.4997	27.215	31.676	31.3449	17.1595	26.7661	34.7903	33.5932	39.5225
138.793	27.9164	29.8243	31.655	33.5277	26.8783	31.0728	31.3561	17.0809	26.5557	34.1871	33.163	39.3916
138.993	28.0567	29.7401	31.6059	33.5558	26.5416	30.4696	31.3674	17.0023	26.3452	33.5838	33.1069	39.5599
139.193	28.197	29.6559	31.5568	33.5838	26.3452	29.9225	31.4403	17.109	26.1348	32.9806	32.9573	39.429
139.393	28.3372	29.5717	31.5077	33.6119	26.1488	29.3753	31.5133	17.2156	25.9244	32.3774	32.8076	39.2981
139.593	28.5617	29.4034	31.4586	33.64	25.9524	28.8282	31.5862	17.3222	25.8542	32.0407	32.658	39.1671
139.793	28.7862	29.2351	31.4095	33.668	25.756	28.2811	31.6592	17.4288	25.7841	31.7041	32.6206	39.1858
139.993	29.0106	29.0667	31.3604	33.6961	25.8776	28.1315	31.7321	17.5354	25.7139	31.3674	32.5832	39.2045
140.192	29.2351	28.8984	31.3113	33.7241	25.9992	27.9819	31.8051	17.642	25.6438	31.0307	32.5458	39.2232
140.392	29.4455	28.8142	31.3183	33.6891	26.1208	27.8322	31.878	17.7487	25.5877	30.8062	32.6206	39.1671
140.592	29.6559	28.73	31.3253	33.654	26.2424	27.6826	31.951	17.8553	25.5316	30.5818	32.6954	39.111
140.792	29.8663	28.6459	31.3323	33.6189	26.3639	27.533	32.0239	17.9619	25.4755	30.3573	32.7702	39.0549
140.992	30.0768	28.5617	31.3393	33.5838	26.4855	27.3833	32.0968	18.0685	25.4194	30.1329	32.6804	38.9539
141.192	30.0978	28.5617	31.3463	33.5488	26.5042	27.3771	32.0361	18.1059	24.8769	30.2451	32.5906	38.8529
141.392	30.1188	28.5617	31.3533	33.5137	26.5229	27.3709	31.9753	18.1433	24.3345	30.3573	32.5009	38.7519
141.592	30.1399	28.5617	31.3604	33.4786	26.5416	27.3646	31.9145	18.1807	23.7921	30.4696	32.4111	38.6509
141.792	30.1609	28.5617	31.3674	33.4436	26.5603	27.3584	31.8537	18.2181	23.1561	30.4883	32.3213	38.5499
141.992	30.182	28.5617	31.489	33.3687	26.579	27.3521	31.7929	18.2555	22.5202	30.507	32.3307	38.5966
142.192	30.203	28.5617	31.6105	33.2939	26.5977	27.3459	31.7321	18.293	21.8842	30.5257	32.34	38.6434
142.392	30.2241	28.5617	31.7321	33.2191	26.6164	27.3397	31.6713	18.3304	21.6598	30.7277	32.3494	38.6902
142.592	30.2451	28.5617	31.8537	33.1443	26.6351	27.3334	31.6105	18.3678	21.4353	30.9297	32.3587	38.7369
142.792	30.3433	28.5336	31.9753	33.0695	26.6538	27.3272	31.5497	18.4052	21.2109	31.1317	32.3681	38.7837
142.992	30.4415	28.5056	32.0968	32.9947	26.6328	27.2711	31.489	18.4426	20.9864	31.3337	32.3774	38.8304
143.192	30.5397	28.4775	32.1062	32.9479	26.6118	27.215	31.4282	18.48	20.7619	31.5357	32.1866	38.7743
143.392	30.6379	28.4495	32.1155	32.9011	26.5907	27.1589	31.3674	18.5174	20.5487	31.5694	31.9958	38.7182
143.592	30.6219	28.4174	32.1249	32.8544	26.5697	27.1028	31.2177	18.6109	20.3355	31.603	31.8051	38.6621
143.792	30.6058	28.3853	32.1343	32.8076	26.5486	27.0466	31.0681	18.7045	20.1223	31.6367	31.6143	38.606
143.992	30.5898	28.3533	32.1436	32.7609	26.5276	26.9905	30.9185	18.798	19.909	31.6704	31.4235	38.5499
144.192	30.5738	28.3212	32.153	32.7141	26.5066	26.9344	30.4134	19.8641	19.6958	31.7041	31.2776	38.3703
144.392	30.5577	28.2892	32.2203	32.6131	26.4855	26.8783	30.189	20.8742	19.5836	31.8443	31.1317	38.1908
144.592	30.5417	28.2571	32.2876	32.5121	26.7848	26.7474	29.9645	21.8842	19.4713	31.9846	30.9858	38.0112
144.792	30.5257	28.225	32.355	32.4111	27.0841	26.6164	29.9084	23.259	19.296	31.5006	30.8399	37.8316
144.992	30.6379	28.1783	32.4223	32.3101	27.3833	26.4855	29.8523	24.6338	19.1206	31.0167	30.694	37.6521
145.192	30.7501	28.1315	32.4896	32.2091	27.4394	25.223	30.0394	25.5129	18.9453	30.5327	30.7221	37.5118
145.392	30.8624	28.0847	32.6131	32.1193	27.4955	23.9604	30.2264	26.392	18.7699	30.0487	30.7501	37.3715
145.592	30.9746	28.038	32.7365	32.0295	27.2711	23.8669	30.4134	27.2711	18.5946	29.5647	30.7782	37.2312
145.792	31.0868	27.9912	32.86	31.9397	27.0466	23.7734	30.0581	28.0941	18.4192	29.0808	30.8062	37.0909
145.992	31.199	27.9445	32.9834	31.8499	26.8222	23.6798	29.7027	28.9171	18.2439	28.5968	30.8249	37.1003
146.192	31.171	27.9164	33.1069	31.7602	26.6426	23.6125	29.3473	29.7401	18.0685	28.1128	30.8436	37.1096
146.392	31.1429	27.8883	33.264	31.7265	26.4631	23.5452	29.4595	30.4509	17.802	27.8322	30.8624	37.119
146.592	31.1149	27.8603	33.4211	31.6928	26.2835	23.4778	29.5717	31.1616	17.5354	27.5517	30.8811	37.1283
146.792	31.0868	27.8322	33.5782	31.6592	26.1039	23.4105	29.684	31.8724	17.2689	27.2711	30.8998	37.1377
146.992	31.0587	27.8042	33.7354	31.6255	25.9244	23.3432	29.6746	31.9659	17.0023	26.9905	30.9185	37.147
147.192	31.0307	27.7761	33.8925	31.5918	25.742	23.259	29.6653	32.0594	16.7872	26.7567	30.8624	37.0535
147.392	31.0026	27.7481	33.8925	31.676	25.5596	23.1748	29.6559	32.153	16.5721	26.5229	30.8062	36.96
147.592	30.9746	27.72	33.8925	31.7602	25.3773	23.0907	29.6466	32.2465	16.357	26.2891	30.7501	36.8665
147.792	30.8399	27.6414	33.8925	31.8443	25.1949	23.0065	29.6372	32.34	16.1419	26.0553	30.694	36.773
147.992	30.7052	27.5629	33.8925	31.9285	24.762	22.782	29.6279	32.4335	15.9268	25.8215	30.6379	36.6794
148.192	30.5706	27.4843	33.9626	31.9566	24.3292	22.5576	29.7481	32.4656	15.7117	25.5877	30.5818	36.5859
148.392	30.4359	27.4058	34.0328	31.9846	23.8963	22.3331	29.8683	32.4977	15.7492	24.1662	30.6753	36.5204
148.592	30.3012	27.3272	34.1029	32.0127	23.4634	22.1087	29.9886	32.5297	15.7866	22.7446	30.7688	36.455
148.792	30.3714	27.3693	34.173	32.0407	23.0305	21.8842	30.1088	32.5618	15.824	21.3231	30.8624	36.3895
148.992	30.4415	27.4114	34.2516	32.1305	22.5977	21.6598	30.2291	32.5938	15.6556	21.0986	30.9559	36.3241
149.192	30.5116	27.4535	34.3302	32.2203	22.1648	21.4353	30.3493	32.6259	15.4873	20.8742	31.0494	36.2586
149.392	30.5818	27.4955	34.4087	32.3101	20.3692	20.7339	30.4696	32.658	14.4913	20.6918	31.1429	36.1931
149.592	30.1048	27.4394	34.4873	32.3999	18.5735	20.0325	30.8904	32.5738	13.4953	20.5094	31.0644	36.0697
149.792	29.6279	27.3833	34.5658	32.4896	18.0685	19.808	31.3113	32.4896	12.4993	20.3271	30.9858	35.9462
149.992	28.9545	27.215	34.5658	32.5377	17.5635	19.5836	31.7321	32.4055	11.5032	20.1447	30.9072	35.8228
150.192	28.2811	27.0466	34.5658	32.5858	17.0585	19.3591	32.153	32.3213	10.5493	20.0325	30.8287	35.6993
150.392	27.6078	26.8783	34.5658	32.6339	16.5534	19.1347	32.1866	32.1305	9.59539	19.9202	30.7501	35.5759
150.592	26.897	26.5229	34.5658	32.682	16.0484	18.9102	32.2203	31.9397	8.64146	19.808	30.7662	35.5759
150.792	26.1862	26.1675	34.5658	32.7301	15.8099	18.5314	32.254	31.7489	8.70459	19.7589	30.7822	35.5759
150.992	25.4755	25.8121	34.5658	32.7782	15.5715	18.1527	32.2876	31.5582	8.76771	19.7098	30.7982	35.5759
151.192	24.6525	25.5129	34.5658	32.8263	15.333	17.7739	32.3213	31.3674	8.83084	19.6607	30.8143	35.5759
151.392	23.8295	25.2136	34.6687	32.8918	15.0945	17.3951	32.644	31.3113	8.89397	19.6116	30.8303	35.5759
151.592	23.0065	24.9143	34.7716	32.9573	15.0608	17.2717	32.9666	31.2551	8.9571	19.5625	30.8463	35.5759
151.792	22.1087	24.4654	34.8745	33.0227	15.0272	17.1482	33.2893	31.199	9.02022	19.5134	30.8624	35.5759
151.992	21.2109	24.0165	34.9773	33.0882	14.9935	17.0248	33.6119	31.1429	9.08335	19.4643	30.8287	35.531
152.192	20.313	23.5676	35.0802	33.1536	14.9598	16.9013	33.9205	31.171	9.14648	19.4152	30.795	35.4861
152.392	19.2188	22.754	35.1831	33.2191	14.9262	16.7779	34.2292	31.199	10.2687	18.6296	30.7613	35.4412
152.592	18.1246	21.9403	35.2841	33.4772	15.7679	15.4312	34.5378	31.2271	11.896	17.7879	30.7277	35.3963
152.792	17.0865	20.3972	35.3851	33.7354	15.8801	13.1866	34.8464	31.2551	13.5233	16.9462	30.694	35.3514
152.992	16.0484	18.8541	35.4861	33.9935	16.2168	10.9421	35.3514	31.517	14.365	15.347	30.7408	35.3608
153.192	15.5434	16.6657	35.5871	34.2516	17.0023	9.6515	35.8564	31.7789	15.2067	13.7478	30.7875	35.3701
153.392	15.0384	14.6456	35.6881	34.5097	16.7218	9.09037	36.3615	32.0407	15.7959	12.0083	30.8343	35.3795
153.592	14.8139	12.9622	35.7105	34.8352	16.7218	9.25871	36.628	31.9986	16.3851	10.2687	30.8811	35.3888
153.792	14.4492	11.9521	35.733	35.1606	15.9923	6.90194	36.8945	31.9566	15.9362	8.97814	30.9278	35.3982
153.992	14.0845	10.9421	35.7554	35.4861	17.4513	6.62138	37.1611	31.9145	15.4873	7.68753	30.9746	35.4075
154.192	14.0283	10.886	35.7779	35.8116	18.1246	5.27466	37.4276	31.8724	16.3851	6.7336	30.896	35.3514
154.392	15.1787	9.53927	35.8003	36.137	19.4152	1.96397	37.4463	32.5458	16.8901	5.16243	30.8175	35.2953
154.592	16.329	8.19255	35.6975	36.2025	20.9864	1.23449	37.465	33.2191	17.3951	3.59126	30.7389	35.2392
154.792	18.7419	5.83579	35.5946	36.2679	22.3892	1.23449	37.4837	33.8925	19.4994	2.83372	30.6603	35.1831
154.992	21.1547	3.47903	35.4917	36.3334	23.4834	0.897814	37.2593	33.7802	21.6036	2.07619	30.5818	35.127
155.192	21.2389	2.3287	35.3888	36.3989	24.5777	0.561134	37.0348	33.668	23.9604	1.51506	30.6058	35.151
155.392	21.3231	1.17838	35.286	36.4643	25.6999	0.448907	36.8104	33.5558	24.6899	2.69344	30.6299	35.1751
155.592	22.5015	0.804292	35.1831	36.5298	26.8222	0.33668	36.7792	33.4997	25.251	3.92794	30.6539	35.1991
155.792	23.6798	0.430202	35.1768	36.4675	27.4675	0.224453	36.748	33.4436	26.8222	3.70348	30.678	35.2232
155.992	24.8582	0.0561134	35.1706	36.4051	28.1128	0.112227	36.7168	33.3875	27.1963	3.70348	30.702	35.2472
156.192	26.233	0.16834	35.1644	36.3428	26.5697	-0.08417	36.6857	33.3313	27.5704	3.70348	30.7261	35.2713
156.392	27.6078	0.280567	35.1581	36.2804	25.0266	-0.280567	36.6545	33.2752	27.9445	3.70348	30.7501	35.2953
156.592	27.9819	0.50502	35.1519	36.2181	24.4374	0.0561134	36.6233	33.2191	28.0567	2.24453	30.7314	35.2766
156.792	28.356	0.729474	35.1457	36.1557	23.8482	0.392794	36.5921	33.163	27.4955	1.65534	30.7127	35.2579
156.992	28.73	0.953927	35.1394	36.0934	23.6939	0.294595	36.561	33.1069	26.9344	1.06615	30.694	35.2392
157.192	29.4782	1.06615	35.1332	36.031	23.5396	0.196397	36.5298	33.0508	27.0653	0.692065	30.6753	35.2205
157.392	30.2264	1.17838	35.127	35.9687	23.3852	0.0981984	36.6741	33.2111	27.1963	0.317976	30.6566	35.2018
157.592	30.9746	1.29061	35.2205	36.0248	23.2309	0	36.8184	33.3714	27.3272	-0.0561134	30.6379	35.1831
157.792	31.6292	0.991336	35.314	36.0809	23.2983	-0.033668	36.9627	33.5317	28.8423	0.224453	30.694	35.2392
157.992	32.2839	0.692065	35.4075	36.137	23.3656	-0.067336	37.107	33.6921	29.5717	0.112227	30.7501	35.2953
158.192	32.9385	0.392794	35.5011	36.1931	23.4329	-0.101004	37.2513	33.8524	30.3012	0	30.8062	35.3514
158.392	33.3033	0.140283	35.5946	36.2492	23.5003	-0.134672	37.3956	34.0127	31.0307	-0.112227	30.8624	35.4075
158.592	33.668	-0.112227	35.6881	36.3053	23.5676	-0.16834	37.5398	34.173	31.5357	0	31.0026	35.4356
158.792	31.5918	0.112227	35.7816	36.3053	25.1668	-0.16834	37.6614	34.2385	29.9084	0.280567	31.1429	35.4636
158.992	31.2551	0.33668	35.8751	36.3053	26.7661	-0.16834	37.783	34.304	29.8243	-0.08417	31.2832	35.4917
159.192	30.9185	0.561134	35.9687	36.3053	28.2811	0	37.9046	34.3694	29.7401	-0.448907	31.4235	35.5198
159.392	30.8062	0.617247	36.0622	36.3053	28.7862	0.112227	38.0262	34.4349	30.1048	-0.364737	31.3674	35.4216
159.592	30.694	0.67336	36.1557	36.3053	30.4134	-0.224453	38.1477	34.5004	30.4696	-0.280567	31.3113	35.3234
159.792	30.5818	0.729474	36.2492	36.3053	31.0307	-0.205749	38.2693	34.5658	31.0213	-0.280567	31.2551	35.2252
159.992	30.0581	0.542429	36.2492	36.3374	31.6479	-0.187045	38.2805	34.5378	31.5731	-0.280567	31.199	35.127
160.191	29.5343	0.355385	36.2492	36.3695	32.2652	-0.16834	38.2918	34.5097	32.1249	-0.280567	31.1878	35.1943
160.391	29.0106	0.16834	36.2492	36.4015	32.153	-0.205749	38.303	34.4817	32.6767	-0.280567	31.1766	35.2616
160.591	28.2811	0.16834	36.2492	36.4336	32.0407	-0.243158	38.3142	34.4536	33.2285	-0.280567	31.1654	35.329
160.791	27.5517	0.16834	36.2492	36.4657	31.9285	-0.280567	38.3254	34.4256	33.7802	-0.280567	31.1541	35.3963
160.991	28.1128	-0.0561134	36.2492	36.4977	32.0828	-0.364737	38.3367	34.3975	34.0608	-0.299271	31.1429	35.4636
161.191	28.6739	-0.280567	36.2492	36.5298	32.2371	-0.448907	38.3479	34.3694	34.3414	-0.317976	31.159	35.4476
161.391	29.8523	-0.08417	36.2492	36.5438	32.3914	-0.533077	38.3591	34.3414	34.6219	-0.33668	31.175	35.4316
161.591	31.0307	0.112227	36.2492	36.5579	32.5458	-0.617247	38.3703	34.3133	35.2579	-0.355385	31.191	35.4156
161.791	31.9285	-0.224453	36.2492	36.5719	32.8076	-0.542429	38.3815	34.2853	35.8938	-0.374089	31.207	35.3995
161.991	32.0968	-0.25251	36.2492	36.5859	33.0695	-0.467611	38.404	34.4761	36.5298	-0.392794	31.2231	35.3835
162.191	32.2652	-0.280567	36.2492	36.5999	33.3313	-0.392794	38.4264	34.6668	37.3528	-0.355385	31.2391	35.3675
162.391	32.4335	-0.308624	36.2492	36.614	33.6493	-0.299271	38.4489	34.8576	38.1758	-0.317976	31.2551	35.3514
162.591	32.6019	-0.33668	36.2492	36.628	33.9673	-0.205749	38.4713	35.0484	38.9988	-0.280567	31.1569	35.3374
162.791	32.7702	-0.364737	36.2492	36.642	34.2853	-0.112227	38.4938	35.2392	39.3729	0.187045	31.0587	35.3234
162.991	32.9385	-0.392794	36.3147	36.642	34.4536	0.112227	38.5499	35.329	39.747	0.654656	30.9605	35.3093
163.191	33.1069	-0.42085	36.3802	36.642	34.2853	-0.280567	38.606	35.4188	40.1211	1.12227	30.8624	35.2953
163.391	33.2752	-0.448907	36.4456	36.642	34.1169	-0.67336	38.6621	35.5085	40.6261	1.59923	31.0307	35.3935
163.591	34.7342	0.16834	36.5111	36.642	33.2752	-0.224453	38.7182	35.5983	41.1311	2.07619	31.199	35.4917
163.791	35.8564	0.280567	36.5766	36.642	32.4335	0.224453	38.7743	35.6881	41.4865	2.26324	31.3674	35.5899
163.991	36.5579	0.140283	36.642	36.642	32.4896	0.0748178	39.0128	35.8985	41.8419	2.45028	31.5357	35.6881
164.191	37.2593	0	36.6171	36.6171	32.5458	-0.0748178	39.2513	36.109	42.1973	2.63733	31.489	35.632
164.391	34.7342	-0.33668	36.5921	36.5921	32.6019	-0.224453	39.4898	36.3194	40.7944	2.5251	31.4422	35.5759
164.591	33.4997	-0.112227	36.5672	36.5672	32.8824	-0.561134	39.7283	36.5298	39.3916	2.41287	31.3954	35.5198
164.791	32.65	-0.0480972	36.5423	36.5423	32.2465	-0.299271	39.5038	36.6841	37.9887	2.30065	31.3487	35.4636
164.991	31.8002	0.0160324	36.5173	36.5173	31.6105	-0.0374089	39.2794	36.8384	34.3975	2.18842	31.3019	35.4075
165.191	30.9505	0.080162	36.4924	36.4924	30.9746	0.224453	39.0549	36.9927	33.0508	2.02008	31.2551	35.3514
165.391	30.1008	0.144292	36.4675	36.4675	31.0681	0.130931	38.8304	37.147	32.0968	1.40283	31.2458	35.3327
165.591	29.2511	0.208421	36.4425	36.4425	31.1616	0.0374089	38.8375	37.1681	32.0407	1.01004	31.2364	35.314
165.791	28.4014	0.272551	36.4176	36.4176	31.2551	-0.0561134	38.8445	37.1891	31.3113	0.766883	31.2271	35.2953
165.991	27.5517	0.33668	36.3727	36.3895	32.3213	-0.448907	38.8515	37.2102	30.5818	0.523725	31.2177	35.2766
166.191	26.8783	0.448907	36.3278	36.3615	32.0968	-0.411498	38.8585	37.2312	29.8523	0.280567	31.2084	35.2579
166.391	26.2049	0.561134	36.2829	36.3334	31.8724	-0.374089	38.8655	37.2523	29.2912	0.0748178	31.199	35.2392
166.591	25.5316	0.67336	36.238	36.3053	31.6479	-0.33668	38.8725	37.2733	28.73	-0.130931	31.1317	35.228
166.791	26.7661	-0.224453	36.1931	36.2773	32.0781	-0.33668	38.8795	37.2943	28.1689	-0.33668	31.0644	35.2167
166.991	27.7481	-0.112227	36.1482	36.2492	32.5083	-0.33668	38.8866	37.3154	28.9545	-0.392794	30.997	35.2055
167.191	28.73	0	36.1033	36.2212	32.9385	-0.33668	38.8385	37.3154	29.7401	-0.448907	30.9297	35.1943
167.391	29.7822	0.00701417	36.0584	36.1931	33.2893	-0.33668	38.7904	37.3154	29.0246	-0.448907	30.8624	35.1831
167.591	30.8343	0.0140283	36.0136	36.1651	33.64	-0.33668	38.7423	37.3154	28.3092	-0.448907	30.8399	35.228
167.791	31.8864	0.0210425	35.9687	36.137	33.9907	-0.33668	38.6942	37.3154	27.5937	-0.448907	30.8175	35.2729
167.991	32.9385	0.0280567	35.9936	36.1495	34.3414	-0.33668	38.6461	37.3154	26.8783	-0.448907	30.795	35.3178
168.191	33.9907	0.0350709	36.0185	36.1619	35.2205	-0.261862	38.598	37.3154	27.3833	-0.42085	30.7726	35.3626
168.391	35.0428	0.042085	36.0435	36.1744	36.0996	-0.187045	38.5499	37.3154	27.8883	-0.392794	30.7501	35.4075
168.591	36.0949	0.0490992	36.0684	36.1869	36.9787	-0.112227	38.6621	37.4276	28.7675	-0.355385	30.795	35.4636
168.791	37.147	0.0561134	36.0934	36.1994	37.7082	0.112227	38.7743	37.5398	29.6466	-0.317976	30.8399	35.5198
168.991	37.4837	0.126255	36.1183	36.2118	37.5398	-0.08417	38.8866	37.6521	30.5257	-0.280567	30.8848	35.5759
169.191	37.8204	0.196397	36.1432	36.2243	37.3715	-0.280567	38.9988	37.7643	30.6379	-0.33668	30.9297	35.632
169.391	40.7944	0.50502	36.1682	36.2368	36.8852	-0.299271	39.111	37.8765	30.7501	-0.392794	30.9746	35.6881
169.591	38.4938	0.33668	36.1931	36.2492	36.3989	-0.317976	39.2232	37.9887	31.6479	-0.364737	31.0419	35.6993
169.791	39.1559	0.493798	36.1581	36.2142	35.9126	-0.33668	39.1511	38.0048	32.5458	-0.33668	31.1093	35.7105
169.991	39.818	0.650915	36.123	36.1791	35.1831	-0.42085	39.079	38.0208	32.6393	-0.317976	31.1766	35.7218
170.191	40.4802	0.808032	36.0879	36.144	34.4536	-0.50502	39.0068	38.0368	32.7328	-0.299271	31.2439	35.733
170.391	41.1423	0.96515	36.0528	36.109	34.6781	-0.533077	38.9347	38.0529	32.8263	-0.280567	31.3113	35.7442
170.591	41.8045	1.12227	36.0178	36.0739	34.9025	-0.561134	38.8625	38.0689	33.0227	-0.322652	31.2551	35.7302
170.791	41.8512	1.15032	35.9827	36.0388	34.6594	-0.486316	38.7904	38.0849	33.2191	-0.364737	31.199	35.7162
170.991	41.898	1.17838	35.9476	36.0037	34.4162	-0.411498	38.7182	38.101	33.4155	-0.406822	31.1429	35.7021
171.191	41.9447	1.20644	35.9126	35.9687	34.173	-0.33668	38.4657	38.2553	33.6119	-0.448907	31.0868	35.6881
171.391	41.9915	1.23449	35.9286	35.9045	34.0468	-0.364737	38.2132	38.4096	34.3975	-0.448907	31.0307	35.6741
171.591	42.0383	1.26255	35.9446	35.8404	33.9205	-0.392794	37.9607	38.5639	35.1831	-0.448907	30.9746	35.66
171.791	42.085	1.29061	35.9607	35.7763	33.7943	-0.42085	37.7082	38.7182	35.9687	-0.448907	30.9185	35.646
171.991	42.1505	1.35607	35.9767	35.7121	33.668	-0.448907	37.7402	38.7904	36.7543	-0.448907	30.8624	35.632
172.191	42.216	1.42154	35.9927	35.648	34.9025	-0.42085	37.7723	38.8625	37.4276	-0.392794	30.8383	35.6079
172.391	42.2814	1.487	36.0087	35.5839	36.137	-0.392794	37.8044	38.9347	38.101	-0.33668	30.8143	35.5839
172.591	42.3469	1.55247	36.0248	35.5198	36.4597	-0.406822	37.8364	39.0068	38.7743	-0.280567	30.7902	35.5598
172.791	42.4124	1.61794	36.0185	35.5135	36.7823	-0.42085	37.8685	39.079	39.2794	-0.308624	30.7662	35.5358
172.991	42.4778	1.6834	36.0123	35.5073	37.105	-0.434879	37.9006	39.1511	39.7844	-0.33668	30.7421	35.5117
173.191	42.1973	2.49704	36.0061	35.5011	37.4276	-0.448907	37.9326	39.2232	40.4577	0.0561134	30.7181	35.4877
173.391	41.9167	3.31069	35.9998	35.4948	37.97	-0.467611	37.697	39.414	41.1311	0.448907	30.694	35.4636
173.591	39.8405	2.97401	35.9936	35.4886	38.5125	-0.486316	37.4613	39.6048	41.8045	0.8417	30.7341	35.5198
173.791	38.5499	2.86178	35.9874	35.4824	39.0549	-0.50502	37.2256	39.7956	41.8606	0.953927	30.7742	35.5759
173.991	37.6147	2.9366	35.9811	35.4761	39.616	-0.243158	36.9899	39.9864	42.2534	1.14097	30.8143	35.632
174.191	36.6794	3.01142	35.9749	35.4699	40.1772	0.0187045	36.7543	40.1772	42.6462	1.32802	30.8543	35.6881
174.391	35.7442	3.08624	35.9687	35.4636	40.7383	0.280567	36.8758	40.3642	43.039	1.51506	30.8944	35.7442
174.591	35.733	3.13113	35.9967	35.4636	41.3743	0.598543	36.9974	40.5513	42.6462	2.41287	30.9345	35.8003
174.791	35.7218	3.17602	36.0248	35.4636	42.0102	0.916518	37.119	40.7383	42.1973	2.97401	30.9746	35.8564
174.991	35.7105	3.22091	36.0528	35.4636	42.6462	1.23449	37.2406	40.9253	41.4304	3.08624	30.987	35.8066
175.191	35.6993	3.2658	36.0809	35.4636	43.0764	1.38413	37.3621	41.1124	40.6635	3.19846	30.9995	35.7567
175.391	35.6881	3.31069	36.109	35.4636	43.5066	1.53377	37.4837	41.2994	39.8966	3.31069	31.012	35.7068
175.591	34.8277	2.99271	36.137	35.4636	43.9368	1.6834	37.4463	41.2246	38.606	3.73154	31.0245	35.6569
175.791	33.9673	2.67474	36.1308	35.4636	44.0041	1.77318	37.4089	41.1498	37.3154	4.15239	31.0369	35.607
175.991	33.1069	2.35676	36.1245	35.4636	44.0714	1.86296	37.3715	41.075	36.2866	3.89053	31.0494	35.5572
176.191	32.1249	1.6834	36.1183	35.4636	44.1388	1.95275	37.3341	41.0002	35.2579	3.62866	31.0619	35.5073
176.391	31.1429	1.01004	36.1121	35.4636	44.2061	2.04253	37.2967	40.9253	34.2292	3.3668	31.0743	35.4574
176.591	30.3199	0.822996	36.1058	35.4636	44.2734	2.13231	37.2593	40.8505	33.1911	2.63733	31.0868	35.4075
176.791	29.4969	0.635951	36.0996	35.4636	45.1151	1.54312	37.2499	40.8225	32.153	1.90785	31.0868	35.4075
176.991	28.6739	0.448907	36.0934	35.4636	45.9568	0.953927	37.2406	40.7944	31.7976	1.40283	31.0868	35.4075
177.191	27.8463	0.547105	36.0871	35.4636	45.8727	0.33668	37.2312	40.7664	31.4422	0.897814	31.0868	35.4075
177.391	27.0186	0.645304	36.0809	35.4636	45.7885	-0.280567	37.2219	40.7383	31.0868	0.392794	31.0868	35.4075
177.591	26.1909	0.743502	36.0435	35.4636	45.6763	-0.392794	37.2125	40.7102	30.8624	0.112227	31.0868	35.4075
177.791	25.3632	0.8417	36.0061	35.4636	43.2073	0.67336	37.2032	40.6822	29.5717	0.0561134	31.0868	35.4075
177.991	24.4841	0.804292	35.9687	35.4636	41.5239	0.729474	37.0138	40.6401	28.8984	-0.0561134	31.0868	35.4075
178.191	23.605	0.766883	35.9313	35.4636	40.2894	0.617247	36.8244	40.598	28.225	-0.16834	31.0868	35.4075
178.391	22.7259	0.729474	35.8938	35.4636	39.0549	0.50502	36.635	40.5559	27.2711	-0.224453	31.0868	35.4075
178.591	22.4313	0.687389	35.8564	35.4636	37.3154	0.476964	36.4456	40.5139	26.3172	-0.280567	31.0868	35.4262
178.791	22.1367	0.645304	35.819	35.4636	35.5759	0.448907	36.2562	40.4718	25.3632	-0.33668	31.0868	35.4449
178.991	21.8421	0.603219	35.7816	35.4636	32.6019	0.50502	36.0669	40.4297	24.7086	-0.355385	31.0868	35.4636
179.191	21.5475	0.561134	35.7442	35.4636	29.6279	0.561134	35.8775	40.3876	24.0539	-0.374089	31.0868	35.4824
179.391	20.4702	0.594802	35.7779	35.43	28.6365	0.355385	35.6881	40.3455	23.3993	-0.392794	31.0868	35.5011
179.591	19.3928	0.62847	35.8116	35.3963	27.6452	0.149636	35.4356	40.2473	22.7072	-0.243158	31.0868	35.5198
179.791	18.3154	0.662138	35.8452	35.3626	26.6538	-0.0561134	35.1831	40.1491	22.0151	-0.0935223	31.0868	35.5385
179.991	17.238	0.695806	35.8789	35.329	25.6158	0	34.9306	40.0509	21.3231	0.0561134	31.0868	35.5572
180.19	16.1606	0.729474	35.9126	35.2953	24.5777	0.0561134	34.6781	39.9527	20.5936	-0.16834	31.0868	35.5759

## Sheet: Surface day1 G12b
Surface day1 G12b
Recording time	X center	Y center	X center	Y center	X center	Y center	X center	Y center	X center	Y center	X center	Y center	X center	Y center	X center	Y center	X center	Y center	X center	Y center	X center	Y center	X center	Y center
(s)	(cm)	(cm)	(cm)	(cm)	(cm)	(cm)	(cm)	(cm)	(cm)	(cm)	(cm)	(cm)	(cm)	(cm)	(cm)	(cm)	(cm)	(cm)	(cm)	(cm)	(cm)	(cm)	(cm)	(cm)
0	27.6279	36.8002	34.2987	29.5736	40.8582	47.3622	14.4532	36.0219	14.1197	40.1355	35.6884	45.3054	18.956	26.9053	29.5736	29.3512	42.915	24.6261	34.2987	37.2449	34.2987	27.1832	25.5711	22.8472
0.199	27.6557	36.7863	34.6322	29.7403	41.1361	46.8619	14.4532	35.6745	14.5274	39.9688	35.7502	45.2559	19.0751	27.1356	29.4902	29.24	42.9039	24.6595	34.257	37.1615	34.9101	27.1415	26.0937	23.0696
0.399	27.6835	36.7724	34.9657	29.9071	41.4141	46.3615	14.4532	35.3271	14.935	39.802	35.8119	45.2065	19.1942	27.3659	29.4068	29.1288	42.8928	24.6928	34.2153	37.0781	35.5216	27.0998	26.6162	23.292
0.599	27.7113	36.7585	35.0769	30.0072	41.3794	46.3754	14.4532	34.9796	15.3427	39.6352	35.8737	45.1571	19.3133	27.5962	29.3234	29.0177	42.8817	24.7262	34.1736	36.9947	36.1331	27.0581	27.1387	23.5143
0.799	27.7391	36.7446	35.1881	30.1072	41.3446	46.3893	14.4532	34.6322	15.5539	39.5685	35.9355	45.1077	19.4325	27.8265	29.24	28.9065	42.8705	24.7595	34.1319	36.9114	36.7446	27.0164	27.6613	23.7367
0.999	27.6418	36.6959	35.2993	30.2073	41.3099	46.4032	14.3421	34.4932	15.7652	39.5018	35.9972	45.0583	19.5516	28.0568	28.9621	28.5868	42.8594	24.7929	34.0652	36.8669	36.8446	26.8386	28.1838	23.959
1.199	27.5445	36.6473	35.4104	30.3073	41.2751	46.4171	14.2309	34.3542	15.9764	39.4351	36.059	45.0089	19.6707	28.2871	28.6841	28.2672	42.7093	24.8207	33.9985	36.8224	36.9447	26.6607	28.1004	23.6533
1.399	27.4473	36.5987	35.5216	30.4074	41.2404	46.431	14.1197	34.2153	16.1876	39.3684	36.1207	44.9595	19.7898	28.5174	28.4062	27.9476	42.5592	24.8485	33.9318	36.7779	37.0448	26.4828	28.0171	23.3475
1.599	27.35	36.55	35.3215	30.563	41.2056	46.4449	14.0085	34.0763	16.3989	39.3017	36.1825	44.91	19.6119	28.6063	28.1282	27.6279	42.4091	24.8763	33.8651	36.7335	37.1448	26.3049	28.0587	23.4865
1.799	27.2527	36.5014	35.1214	30.7187	41.1709	46.4588	13.8696	33.8632	16.4433	39.4018	36.2443	44.8606	19.4341	28.6952	28.0171	27.4241	42.2591	24.904	33.7983	36.689	37.2449	26.127	28.1004	23.6255
1.999	27.1554	36.4527	34.9213	30.8743	41.1361	46.4727	13.7306	33.6501	16.4878	39.5018	36.3475	44.9003	19.2562	28.7842	27.9059	27.2203	42.109	24.9318	33.752	36.6519	37.1782	26.1381	28.1421	23.7645
2.199	27.0581	36.4041	34.7211	31.03	41.0917	46.4171	13.5916	33.437	16.5323	39.6019	36.4508	44.94	19.0783	28.8731	27.7947	27.0164	41.9589	24.9596	33.7057	36.6149	37.1115	26.1492	28.1838	23.9034
2.399	26.9609	36.3555	34.521	31.1856	41.0472	46.3615	13.4526	33.2239	16.5768	39.7019	36.554	44.9798	18.9004	28.9621	27.7808	26.808	41.8088	24.9874	33.6594	36.5778	37.0448	26.1604	28.434	23.834
2.599	27.0276	36.3221	34.2431	31.408	41.0027	46.306	13.3137	33.0108	16.6212	39.802	36.6572	45.0195	19.0005	29.2956	27.7669	26.5995	41.6587	25.0152	33.6131	36.5408	36.9781	26.1715	28.6841	23.7645
2.799	27.0943	36.2888	33.9651	31.6304	40.9583	46.2504	13.1747	32.7977	16.8251	39.9873	36.7605	45.0592	19.1005	29.6291	27.753	26.3911	41.5086	25.043	33.5667	36.5037	36.9114	26.1826	28.9343	23.695
2.999	27.161	36.2554	34.2709	31.9222	40.9138	46.1948	13.5221	32.756	17.0289	40.1726	36.8637	45.0989	19.2006	29.9627	27.7391	26.1826	41.3585	25.0708	33.5204	36.4666	37.2264	26.2753	29.1844	23.6255
3.199	27.2277	36.222	34.5766	32.2141	41.0898	46.2874	13.8696	32.7144	17.2327	40.3579	36.9669	45.1386	19.3006	30.2962	27.9244	26.09	41.5586	25.0041	33.6733	36.3694	37.5414	26.3679	29.7264	23.5004
3.399	27.2944	36.1887	34.8823	32.5059	41.2659	46.3801	14.217	32.6727	17.8581	40.4413	37.1337	45.1756	19.4007	30.6298	28.1097	25.9973	41.7587	24.9374	33.8261	36.2721	37.8564	26.4605	30.2684	23.3753
3.599	27.3611	36.1553	35.1881	32.7977	41.4419	46.4727	14.5644	32.631	18.4835	40.5247	37.3005	45.2127	19.9705	30.8382	28.295	25.9047	41.9589	24.8707	33.979	36.1748	38.1714	26.5532	30.8104	23.2503
3.799	27.4278	36.122	35.605	33.034	41.6179	46.5654	14.9813	32.5337	19.1089	40.608	37.4672	45.2498	20.5403	31.0467	28.6007	25.8074	42.159	24.804	34.1319	36.0775	38.4864	26.6458	31.3524	23.1252
3.999	27.4945	36.0886	36.0219	33.2702	41.794	46.658	15.3983	32.4364	19.7342	40.6914	37.4561	45.3609	21.1101	31.2551	28.9065	25.7101	42.3591	24.7373	34.5488	36.2999	38.8014	26.7385	31.8898	23.0696
4.199	27.5612	36.0553	36.4388	33.5065	41.97	46.7507	15.8152	32.3391	20.2623	40.7192	37.445	45.4721	21.6799	31.4636	29.2122	25.6128	42.4332	24.867	34.9657	36.5222	39.1071	26.8914	32.4271	23.014
4.399	27.6279	36.0219	36.8558	33.7428	42.0812	46.7229	16.2321	32.2418	20.7904	40.747	37.4339	45.5833	21.791	31.686	29.518	25.5155	42.5074	24.9967	34.8545	36.8743	39.4129	27.0442	32.9645	22.9584
4.599	27.5723	35.931	36.8697	34.0068	42.1923	46.6951	16.3711	31.9778	21.3185	40.7748	37.4228	45.6945	21.9022	31.9083	29.1149	25.4321	42.5815	25.1264	34.7434	37.2264	39.7186	27.1971	33.261	22.8472
4.799	27.5167	35.84	36.8836	34.2709	42.1275	46.5468	16.51	31.7137	21.8466	40.8026	37.4117	45.8057	22.0134	32.1307	28.7119	25.3488	42.4147	25.2561	34.6322	37.5784	40.0244	27.35	33.5575	22.7361
4.999	27.4612	35.749	36.8975	34.5349	42.0626	46.3986	16.649	31.4497	21.9995	41.025	37.4339	45.7723	22.1246	32.353	28.3089	25.2654	42.2479	25.3858	34.5951	37.912	40.0482	27.3738	33.8539	22.6249
5.199	27.4056	35.6581	36.9114	34.799	41.9978	46.2504	16.788	31.1856	22.1524	41.2473	37.4561	45.7389	22.1802	32.3808	27.9059	25.182	42.0812	25.5155	34.5581	38.2455	40.072	27.3976	34.118	22.6666
5.399	27.35	35.5671	36.8975	34.9796	41.9329	46.1021	16.8213	31.0078	22.3052	41.4697	37.4784	45.7056	22.2358	32.4086	27.941	25.1557	42.0673	25.5016	34.521	38.579	40.0958	27.4215	34.382	22.7083
5.599	27.2944	35.4761	36.8836	35.1603	41.8681	45.9539	16.8547	30.8299	22.4581	41.692	37.5006	45.6722	22.2913	32.4364	27.9761	25.1293	42.0534	25.4877	34.5951	38.8014	40.1197	27.4453	34.6461	22.75
5.799	27.2388	35.3852	36.8697	35.341	41.8032	45.8057	16.8881	30.652	22.4303	41.831	37.5228	45.6389	22.3469	32.4642	28.0112	25.103	42.0395	25.4738	34.6692	39.0238	40.1435	27.4691	34.9101	22.7916
5.999	27.1832	35.2942	36.8558	35.5216	41.7662	45.5462	16.9214	30.4741	22.4025	41.97	37.6229	45.5611	22.56	32.5198	28.0463	25.0767	42.0256	25.4599	34.7434	39.2461	40.1673	27.4929	34.7248	22.8102
6.199	27.1276	35.2032	36.6668	35.555	41.7291	45.2868	16.9548	30.2962	22.3284	42.1553	37.723	45.4832	22.7731	32.5754	28.0814	25.0503	41.7198	25.4321	34.6044	39.2183	40.1911	27.5167	34.5395	22.8287
6.399	27.072	35.1123	36.4778	35.5883	41.692	45.0274	16.9548	30.2962	22.2543	42.3406	37.823	45.4054	22.9862	32.631	28.1165	25.024	41.4141	25.4044	34.4654	39.1905	40.1435	27.5406	34.3542	22.8472
6.599	27.0164	35.0213	36.2888	35.6217	41.5392	44.9857	16.9548	30.2962	22.1802	42.5259	37.9231	45.3276	23.1993	32.6866	28.1516	24.9977	41.1639	25.2654	34.3264	39.1627	40.0958	27.5644	33.9318	22.7916
6.799	27.0581	34.8406	36.0997	35.655	41.3863	44.944	16.9548	30.2962	21.9393	42.7297	38.0231	45.2498	23.4124	32.7421	28.1867	24.9713	40.9138	25.1264	34.1875	39.1349	40.0482	27.5882	33.5093	22.7361
6.999	27.0998	34.66	35.9107	35.6884	41.2334	44.9023	16.9548	30.2962	21.6984	42.9335	38.1065	45.3331	23.6255	32.7977	28.2219	24.945	40.7841	25.3673	34.2014	39.1071	40.0005	27.612	33.0868	22.6805
7.199	27.1415	34.4793	35.8552	35.5957	41.0806	44.8606	16.9548	30.2962	21.4575	43.1374	38.1899	45.4165	24.0146	32.946	28.257	24.9187	40.6544	25.6082	34.2153	39.0793	39.9529	27.6359	32.6643	22.6249
7.399	27.1832	34.2987	35.7996	35.5031	41.062	44.805	17.1215	30.2406	21.6576	43.3041	38.0454	45.3498	24.4037	33.0942	28.2921	24.8923	40.5247	25.8491	34.2292	39.0515	39.9052	27.6597	32.2418	22.5693
7.599	27.7113	33.7706	35.744	35.4104	41.0435	44.7495	17.2883	30.185	21.8577	43.4709	37.9008	45.2831	24.7929	33.2425	28.3272	24.866	40.7171	25.9431	34.2431	39.0238	39.8576	27.6835	32.9423	22.7027
7.799	28.2394	33.2425	35.8663	35.3215	41.025	44.6939	17.5385	30.1156	22.0579	43.6377	37.7563	45.2164	25.182	33.3907	28.3623	24.8397	40.9095	26.0372	34.257	38.996	40.0402	27.7391	33.6427	22.8361
7.999	28.3506	33.0201	35.9886	35.2326	41.212	44.6888	17.7886	30.0461	22.258	43.8044	37.6118	45.1497	25.5711	33.5389	28.3974	24.8133	41.1019	26.1313	34.2709	38.9682	40.2229	27.7947	34.3431	22.9695
8.199	28.4618	32.7977	36.1109	35.1436	41.3989	44.6838	18.0388	29.9766	22.4581	43.9712	37.4672	45.083	25.9602	33.6872	28.4325	24.787	41.2944	26.2254	34.2848	38.9404	40.4055	27.8503	35.0436	23.1029
8.399	28.5729	32.5754	36.2332	35.0547	41.5859	44.6787	18.2889	29.9071	23.1622	44.3418	37.4117	45.0089	26.594	34.0763	28.4676	24.7607	41.4868	26.3194	34.2987	38.9126	40.5882	27.9059	35.744	23.2364
8.599	29.1659	32.4457	36.3555	34.9657	41.7729	44.6737	18.8819	30.148	23.8664	44.7124	37.3561	44.9348	27.2277	34.4654	28.5027	24.7344	41.6792	26.4135	34.3473	38.996	40.7708	27.9615	36.4296	23.4402
8.799	29.7589	32.316	36.6473	34.9657	41.9599	44.6686	19.4748	30.3889	24.5705	45.083	37.3005	44.8606	27.8614	34.8545	28.5378	24.708	41.8716	26.5076	34.3959	39.0793	40.9535	28.0171	37.1152	23.644
8.999	30.3518	32.1863	36.9391	34.9657	42.1469	44.6635	20.0678	30.6298	25.4507	45.3795	37.4395	45.0089	28.4951	35.2437	28.5729	24.6817	42.0641	26.6017	34.4446	39.1627	41.1361	28.0726	37.8008	23.8478
9.199	30.8336	32.001	37.231	34.9657	42.3338	44.6585	20.6051	30.6853	26.3308	45.6759	37.5784	45.1571	29.1288	35.6328	28.6619	24.7817	42.2565	26.6957	34.4932	39.2461	41.4808	28.2616	38.5234	24.1443
9.399	31.3154	31.8157	37.5228	34.9657	42.5208	44.6534	21.1425	30.7409	27.211	45.9724	37.7174	45.3054	29.643	35.883	28.7508	24.8818	42.4489	26.7898	34.5419	39.3295	41.8255	28.4506	39.2461	24.4408
9.599	31.7971	31.6304	37.8897	34.9213	42.7078	44.6484	21.6799	30.7965	28.0912	46.2689	37.8564	45.4536	30.1572	36.1331	28.8398	24.9819	42.6413	26.8839	34.5905	39.4129	42.1701	28.6397	39.9688	24.7373
9.799	32.0334	31.4358	38.2566	34.8768	42.8948	44.6433	22.0968	30.7409	28.9713	46.5654	37.9953	45.6018	30.6714	36.3833	28.9287	25.0819	42.8338	26.978	34.6391	39.4963	42.5148	28.8287	40.71	25.0338
9.999	32.2696	31.2412	38.6235	34.8323	43.0818	44.6383	22.5137	30.6853	29.8515	46.8619	38.1343	45.7501	31.1856	36.6334	29.0177	25.182	43.0262	27.072	34.6878	39.5796	42.8594	29.0177	41.4512	25.3302
10.199	32.5059	31.0467	38.9904	34.7878	43.1003	44.5271	22.7083	30.6668	30.3379	46.7924	38.1343	45.6834	31.5007	36.374	28.9382	25.1661	43.1612	27.0879	34.7573	39.7464	43.1374	28.8787	42.1923	25.6267
10.399	32.7421	30.8521	39.3573	34.7434	43.1188	44.4159	22.9028	30.6483	30.8243	46.7229	38.1343	45.6167	31.8157	36.1146	28.8588	25.1502	43.2962	27.1038	34.8268	39.9132	43.4153	28.7397	42.4888	25.8861
10.599	32.8867	30.841	39.5908	34.6767	43.1374	44.3047	23.0974	30.6298	31.3107	46.6534	38.1343	45.5499	32.1307	35.8552	28.7794	25.1343	43.4312	27.1197	34.8962	40.0799	43.6933	28.6007	42.7853	26.1455
10.799	33.0312	30.8299	39.8242	34.61	43.1559	44.1936	23.292	30.6112	31.7971	46.5839	38.1343	45.4832	32.7792	35.5031	28.7	25.1185	43.5662	27.1356	34.9657	40.2467	43.9712	28.4618	43.0818	26.405
10.999	33.1757	30.8188	40.0577	34.5432	43.1744	44.0824	23.4865	30.5927	32.3252	46.4588	38.1343	45.4165	33.4278	35.151	28.6206	25.1026	43.7012	27.1514	34.9565	40.1633	44.453	28.5359	43.8971	26.8682
11.199	33.3203	30.8076	40.2912	34.4765	43.193	43.9712	23.6811	30.5742	32.8533	46.3338	38.227	45.3239	34.0763	34.799	28.5412	25.0867	43.8362	27.1673	34.9472	40.0799	44.9348	28.61	44.7124	27.3314
11.399	33.4648	30.7965	40.5247	34.4098	43.0373	43.7822	23.7089	30.6437	33.3814	46.2087	38.3196	45.2312	34.6507	34.521	28.4618	25.0708	43.9712	27.1832	34.9379	39.9966	45.4165	28.6841	45.5277	27.7947
11.599	33.7011	30.8104	40.4185	34.3189	42.8817	43.5932	23.7367	30.7131	33.9095	46.0836	38.4123	45.1386	35.2251	34.2431	28.5174	24.8855	43.8044	27.1693	34.9287	39.9132	45.7501	29.1566	45.8057	28.7119
11.799	33.9373	30.8243	40.3124	34.2279	42.726	43.4042	23.7645	30.7826	34.0096	45.8612	38.4957	44.9579	35.7996	33.9651	28.5729	24.7002	43.6377	27.1554	34.9194	39.8298	44.7495	29.0733	46.0836	29.6291
11.999	34.1736	30.8382	40.2063	34.1369	42.5704	43.2152	23.7923	30.8521	34.1096	45.6389	38.579	44.7773	35.9478	33.6501	28.6285	24.5149	43.4709	27.1415	34.9101	39.7464	44.4437	29.2956	46.1392	30.6853
12.199	34.4098	30.8521	40.1002	34.046	42.4147	43.0262	23.7033	30.8632	34.2097	45.4165	38.6624	44.5966	36.096	33.3351	28.7582	24.1999	43.3041	27.1276	34.8268	39.5796	44.138	29.518	46.1948	31.7415
12.399	34.5951	30.6298	39.994	33.955	42.2146	42.8038	23.6144	30.8743	34.3098	45.1942	38.7458	44.4159	36.2443	33.0201	28.888	23.8849	42.776	27.2944	34.7434	39.4129	43.0818	29.6477	45.3054	32.631
12.599	34.7804	30.4074	39.8879	33.864	42.0145	42.5815	23.5254	30.8855	34.4098	44.9718	38.579	44.3047	36.5639	32.7144	29.0177	23.5699	42.2479	27.4612	34.7851	39.3156	42.0256	29.7774	44.9718	33.261
12.799	34.9657	30.185	39.7818	33.7731	41.8143	42.3591	23.4365	30.8966	34.4098	44.6661	38.4123	44.1936	36.8836	32.4086	29.6106	23.8849	41.3863	27.7669	34.8268	39.2183	40.9694	29.9071	44.6383	33.891
12.999	35.151	29.9627	39.6757	33.6821	41.6142	42.1368	23.3475	30.9077	34.4098	44.3603	38.2455	44.0824	37.2032	32.1029	30.2036	24.1999	40.5247	28.0726	34.8684	39.121	39.9688	29.9905	44.3047	34.521
13.199	35.3363	29.7403	39.5695	33.5912	41.4141	41.9144	23.2586	30.9188	34.4098	44.0546	38.0231	43.9712	37.5228	31.7971	30.7965	24.5149	39.7649	28.3321	34.9101	39.0238	38.9682	30.0739	43.9295	34.5766
13.399	35.5216	29.518	39.4634	33.5002	41.2362	41.781	23.1697	30.9299	34.4098	43.7488	37.8008	43.86	37.4117	31.7415	31.3246	24.8763	39.0052	28.5915	34.8545	38.9867	37.8934	30.0553	43.5543	34.6322
13.599	35.7217	29.2178	39.3573	33.4092	41.0583	41.6476	23.0807	30.9411	34.2987	43.5821	37.5784	43.7488	37.3005	31.686	31.8527	25.2376	38.2455	28.8509	34.799	38.9496	36.8187	30.0368	43.1791	34.6878
13.799	35.9219	28.9176	39.2739	33.5204	40.8804	41.5142	22.9918	30.9522	34.1875	43.4153	37.4395	43.7488	37.1893	31.6304	32.3808	25.5989	38.1158	28.925	34.7434	38.9126	35.744	30.0183	42.8038	34.7434
13.999	36.122	28.6174	39.1905	33.6316	40.7026	41.3807	22.9028	30.9633	34.1875	43.3875	37.3005	43.7488	37.7081	31.3895	32.9089	25.9602	37.9861	28.9991	34.8434	38.9682	35.429	30.2962	42.7668	34.836
14.199	36.3221	28.3172	39.1071	33.7428	40.5247	41.2473	23.1993	31.0652	34.1875	43.3597	37.3931	43.7674	38.227	31.1486	33.4833	26.2567	37.8564	29.0733	34.9435	39.0238	35.114	30.5742	42.7297	34.9287
14.399	36.5222	28.0171	39.0238	33.8539	40.6358	41.2566	23.4958	31.1671	34.1597	43.2485	37.4858	43.7859	38.7458	30.9077	34.0578	26.5532	37.6062	29.6013	35.0436	39.0793	34.799	30.8521	42.6927	35.0213
14.599	37.0086	27.7391	39.3573	34.1736	40.747	41.2659	23.7923	31.269	34.1319	43.1374	37.5784	43.8044	39.1766	30.8799	34.6322	26.8497	37.3561	30.1294	35.1436	39.1349	34.6044	31.1023	42.9567	35.2437
14.799	37.495	27.4612	39.6908	34.4932	40.8582	41.2751	24.0887	31.3709	34.1041	43.0262	37.6499	43.995	39.6074	30.8521	35.1464	27.7391	36.9669	31.1856	35.2437	39.1905	34.4098	31.3524	43.2207	35.466
14.999	37.9814	27.1832	40.0244	34.8129	40.9694	41.2844	24.3852	31.4729	34.0763	42.915	37.7214	44.1856	40.0383	30.8243	35.6606	28.6285	36.5778	32.2418	35.341	39.2322	34.2153	31.6026	43.4848	35.6884
15.199	38.4679	26.9053	40.3579	35.1325	41.0806	41.2937	24.6817	31.5748	34.0578	42.7482	37.7928	44.3762	40.4691	30.7965	36.1748	29.518	36.5222	33.1313	35.4382	39.2739	34.0207	31.8527	43.7488	35.9107
15.399	38.6902	26.9053	40.5895	35.3826	41.1917	41.3029	25.0152	31.9083	34.0392	42.5815	37.8643	44.5668	40.9416	30.8243	36.689	30.4074	36.8002	34.2153	35.5355	39.3156	33.9095	32.0334	44.1936	36.147
15.599	38.9126	26.9053	40.8211	35.6328	41.3863	41.289	25.3488	32.2418	34.0207	42.4147	37.9358	44.7574	41.4141	30.8521	36.9002	30.9966	37.0781	35.2993	35.6328	39.3573	33.7983	32.2141	44.6383	36.3833
15.799	38.8887	26.6273	41.0528	35.883	41.5809	41.2751	25.6823	32.5754	33.9281	42.3962	38.0073	44.948	41.8866	31.269	37.1115	31.5859	37.4117	36.0775	35.5661	39.424	33.6872	32.3947	45.083	36.6195
15.999	38.8649	26.3494	41.2844	36.1331	41.7754	41.2612	26.0158	32.9089	33.8354	42.3776	38.0787	45.1386	42.3591	31.686	37.3227	32.1751	37.9676	36.5778	35.4994	39.4907	33.576	32.5754	45.5277	36.8558
16.199	38.8411	26.0714	41.516	36.3833	41.97	41.2473	26.3494	33.2425	33.7428	42.3591	38.2233	45.0941	42.7065	32.2141	37.534	32.7644	38.8199	36.7631	35.4327	39.5574	33.4231	32.895	45.6806	37.0503
16.399	38.8173	25.7935	41.7476	36.6334	41.9885	41.2288	26.6829	33.576	33.4463	42.3962	38.3678	45.0496	43.054	32.7421	37.7452	33.3536	39.6723	36.9484	35.366	39.6241	33.2702	33.2147	45.8335	37.2449
16.599	38.7935	25.5155	41.8032	36.7446	42.007	41.2103	26.8311	33.752	33.1498	42.4332	38.5123	45.0052	43.4014	33.2702	37.8675	33.8762	40.5247	37.1337	35.2993	39.6908	33.1174	33.5343	45.9863	37.4395
16.799	38.7696	25.2376	41.8588	36.8558	42.0256	41.1917	26.9794	33.9281	32.8533	42.4703	38.6569	44.9607	43.7488	33.7983	37.9898	34.3987	40.71	37.0411	35.4104	39.7464	32.9645	33.8539	46.1392	37.634
16.999	38.7458	24.9596	41.9144	36.9669	42.0441	41.1732	27.1276	34.1041	32.7144	42.7343	38.8014	44.9162	43.8461	34.0485	38.1121	34.9213	40.8953	36.9484	35.5216	39.802	32.5893	34.1041	46.1948	37.6479
17.199	38.7736	24.9318	41.97	37.0781	42.0626	41.1547	27.2759	34.2801	32.5754	42.9984	39.5796	44.7495	43.9434	34.2987	38.2344	35.4438	41.0806	36.8558	35.6328	39.8576	32.2141	34.3542	46.2504	37.6618
17.399	38.8014	24.904	42.0534	37.0225	42.0812	41.1361	27.4241	34.4562	32.4364	43.2624	39.5611	44.6939	44.0407	34.5488	38.3567	35.9663	41.9144	36.6612	35.744	39.9132	31.8388	34.6044	46.306	37.6757
17.599	38.4679	24.7373	42.1368	36.9669	41.9366	41.0139	27.5723	34.6322	32.2974	43.5265	39.5426	44.6383	44.138	34.799	38.3122	36.3888	42.7482	36.4666	35.8552	39.9688	31.4636	34.8545	46.3615	37.6896
17.799	38.1343	24.5705	42.0163	36.9021	41.7921	40.8916	27.4929	34.6084	31.811	43.9295	39.5241	44.5827	43.8971	35.0213	38.2677	36.8113	42.8038	36.4852	35.744	40.0244	31.2079	35.1325	46.0975	37.912
17.999	37.8008	24.4037	41.8959	36.8372	41.6476	40.7693	27.4135	34.5845	31.3246	44.3325	39.1071	44.5271	43.6562	35.2437	38.2233	37.2338	42.8594	36.5037	35.6328	40.0799	30.9522	35.4104	45.8335	38.1343
18.199	37.4256	24.3343	41.7754	36.7724	41.503	40.647	27.3341	34.5607	30.8382	44.7356	38.6902	44.4715	43.4153	35.466	38.1788	37.6563	42.915	36.5222	35.5216	40.1355	30.6965	35.6884	45.5694	38.3567
18.399	37.0503	24.2648	41.655	36.7075	41.3585	40.5247	27.2547	34.5369	30.3518	45.1386	38.2733	44.4159	43.2856	36.096	38.1343	38.0787	42.6788	36.6612	35.4104	40.1911	30.4407	35.9663	45.3054	38.579
18.599	36.6751	24.1953	41.5345	36.6427	41.1361	40.4691	27.1753	34.5131	29.7848	45.4165	37.8564	44.3603	43.1559	36.7261	38.0787	38.668	42.4425	36.8002	35.2993	40.2467	30.185	36.2443	44.5827	38.857
18.799	36.2999	24.1258	41.4141	36.5778	40.9138	40.4135	27.0959	34.4892	29.2178	45.6945	38.0509	44.2492	43.0262	37.3561	38.0231	39.2572	42.2062	36.9391	35.1881	40.3023	30.1156	36.6334	44.0268	39.0793
18.999	35.9107	24.6261	41.4697	36.1609	40.8026	40.4969	27.0164	34.4654	28.6508	45.9724	38.2455	44.138	43.0262	38.3567	37.9676	39.8465	41.97	37.0781	35.1186	40.3857	30.0461	37.0225	44.0083	38.6717
19.199	35.744	25.4599	41.5253	35.744	40.6914	40.5803	27.2041	34.4654	28.0838	46.2504	39.0793	44.5827	43.0262	39.3573	37.912	40.4357	41.8032	37.3561	35.0491	40.4691	29.9766	37.4117	43.9897	38.264
19.399	36.2999	26.2938	41.5809	35.3271	41.15	40.7748	27.3917	34.4654	27.5167	46.5283	39.2739	44.9162	43.8044	39.8947	37.8564	41.025	41.6365	37.634	34.9796	40.5525	29.9071	37.8008	43.9712	37.8564
19.599	36.3555	27.072	41.6365	34.9101	41.6087	40.9694	27.5793	34.4654	27.4056	46.5283	39.4685	45.2498	44.5827	40.432	37.9676	41.7615	41.692	38.9682	34.9101	40.6358	29.9905	38.2177	44.138	37.6896
19.799	36.2165	27.5306	41.8255	34.6878	42.0673	41.1639	27.7669	34.4654	27.2944	46.5283	40.0244	45.9168	45.3609	40.9694	38.0787	42.4981	42.1923	40.3023	35.0074	40.6358	30.0739	38.6346	43.8044	39.0238
19.999	36.0775	27.9893	42.0145	34.4654	42.5259	41.3585	27.9545	34.4654	27.0387	46.2393	40.483	46.3615	46.2318	41.3956	38.1899	43.2346	43.6933	41.692	35.1047	40.6358	30.1572	39.0515	43.3041	40.1355
20.198	35.9385	28.4479	42.2035	34.2431	42.9567	41.4975	28.1421	34.4654	26.783	45.9502	40.9416	46.8063	47.1027	41.8217	38.3011	43.9712	44.9996	42.2757	35.202	40.6358	30.2406	39.4685	42.8038	41.2473
20.398	35.7996	28.9065	42.3925	34.0207	43.3875	41.6365	28.3297	34.4654	26.5273	45.6611	41.4002	47.251	47.9736	42.2479	38.3428	44.6244	46.306	42.8594	35.2993	40.6358	30.2592	40.0614	43.1374	42.9706
20.598	35.4521	29.101	42.5815	33.7983	43.8183	41.7754	28.5174	34.4654	26.2715	45.3721	41.8588	47.6957	48.6222	42.3776	38.3845	45.2776	47.7328	43.508	35.3641	40.7748	30.2777	40.6544	43.4709	44.6939
20.798	35.1047	29.2956	42.6093	33.5482	44.2492	41.9144	28.7794	34.5369	26.0158	45.083	42.2479	48.0709	49.2707	42.5074	38.4262	45.9307	49.1595	44.1565	35.429	40.9138	30.2962	41.2473	44.6383	45.1942
20.998	34.7573	29.4902	42.6371	33.298	44.5271	41.6365	29.0415	34.6084	25.863	44.805	42.6371	48.4462	49.9193	42.6371	38.4679	46.5839	50.5863	44.805	35.4938	41.0528	30.4074	41.7106	45.8057	45.6945
21.198	34.4098	29.6847	42.6649	33.0479	44.805	41.3585	29.3035	34.6798	25.7101	44.5271	43.0262	48.8214	50.364	42.3591	38.579	47.162	51.1144	44.68	35.5587	41.1917	30.5186	42.1738	47.0981	45.9585
21.398	34.0763	29.8932	42.6927	32.7977	45.083	41.0806	29.5656	34.7513	25.5572	44.2492	43.4153	49.1966	50.8087	42.0812	38.6902	47.7402	51.6425	44.5549	35.6235	41.3307	30.6298	42.6371	48.3906	46.2226
21.598	33.7428	30.1017	42.7204	32.5476	45.3609	40.8026	29.8277	34.8228	25.4044	43.9712	43.6655	49.5579	51.2534	41.8032	38.8014	48.3183	52.1706	44.4298	35.6884	41.4697	30.4491	42.776	49.683	46.4866
21.798	33.4092	30.3101	42.7482	32.2974	46.4727	40.4691	30.0897	34.8943	24.8207	43.8044	43.9156	49.9193	51.5128	41.692	38.9126	48.8964	52.6987	44.3047	35.7718	41.5531	30.2684	42.915	50.9755	46.7507
21.998	33.0757	30.5186	42.4981	32.0936	47.5845	40.1355	30.3518	34.9657	24.237	43.6377	44.1658	50.2806	51.7723	41.5809	39.0238	49.4746	53.477	42.9706	35.8552	41.6365	30.0878	43.054	51.6981	46.4727
22.198	32.5865	30.6631	42.2479	31.8898	48.6963	39.802	30.3756	34.8704	23.6533	43.4709	44.4159	50.6419	52.0317	41.4697	39.2461	49.8081	53.9217	42.1368	35.6328	41.5948	29.9071	43.193	52.4208	46.1948
22.398	32.0973	30.8076	41.9978	31.686	49.6413	39.5241	30.3995	34.7751	23.0696	43.3041	44.3603	50.5863	52.2679	41.6226	39.4685	50.1416	53.7271	40.2467	35.4104	41.5531	29.2771	42.5815	53.5326	44.9996
22.598	31.6081	30.9522	41.7476	31.4821	50.1138	39.802	30.4233	34.6798	22.0412	43.0679	44.3047	50.5308	52.5042	41.7754	39.6908	50.4752	53.5326	38.3567	35.1881	41.5114	28.6471	41.97	54.6444	43.8044
22.798	31.1189	31.0967	41.4975	31.2783	50.5863	40.0799	30.4471	34.5845	21.0128	42.8316	44.2492	50.4752	52.7404	41.9283	39.9132	50.8087	53.4492	37.495	34.9657	41.4697	28.0171	41.3585	54.8667	43.5543
22.998	30.6298	31.2412	41.2473	31.0745	50.6419	40.0614	30.4709	34.4892	19.9844	42.5954	44.5549	51.0866	52.9767	42.0812	39.7603	51.0033	53.3658	36.6334	34.7434	41.428	27.035	40.8211	55.0891	43.3041
23.198	29.8654	31.3663	40.5803	30.8243	50.6975	40.0429	30.4948	34.3939	18.956	42.3591	44.8606	51.6981	53.1064	42.2109	39.6074	51.1978	53.1712	35.6606	34.521	41.3863	26.0529	40.2838	55.2836	41.692
23.398	29.101	31.4914	39.9132	30.5742	50.7531	40.0244	30.5186	34.2987	18.275	42.2201	44.6753	51.8093	53.2361	42.3406	39.4546	51.3924	52.9767	34.6878	34.2987	41.3446	25.0708	39.7464	55.4782	40.0799
23.598	28.3367	31.6165	39.2461	30.324	51.7537	39.9132	30.6483	34.3419	17.594	42.0812	44.49	51.9205	53.3658	42.4703	39.3017	51.587	52.8099	34.3913	34.0763	41.3029	24.4593	39.3202	55.5153	38.6161
23.798	27.5723	31.7415	38.579	30.0739	52.7543	39.802	30.778	34.3851	16.9131	41.9422	44.3047	52.0317	53.4399	42.5815	39.5426	51.9575	52.6432	34.0948	34.1689	41.5716	23.8478	38.894	55.5523	37.1522
23.998	27.1554	32.0751	38.4771	29.8978	53.7549	39.6908	30.9077	34.4284	16.2321	41.8032	44.5827	52.3652	53.5141	42.6927	39.7835	52.3281	52.4764	33.7983	34.2616	41.8403	23.2364	38.4679	55.5894	35.6884
24.198	26.7385	32.4086	38.3752	29.7218	54.6629	39.7835	31.0374	34.4716	15.9653	41.592	44.8606	52.6987	53.5882	42.8038	40.0244	52.6987	52.6154	33.7706	34.3542	42.109	23.3105	37.2078	55.6311	35.5911
24.398	26.7246	32.3252	38.2733	29.5458	55.5709	39.8761	31.1671	34.5148	15.6984	41.3807	45.1386	53.0323	53.7271	42.8872	40.3857	53.1018	52.7543	33.7428	34.4469	42.3776	23.3846	35.9478	55.6728	35.4938
24.598	26.7107	32.2418	38.1714	29.3697	56.4788	39.9688	31.2968	34.5581	15.4316	41.1695	45.4165	53.3658	53.8661	42.9706	40.747	53.5048	52.8933	33.715	34.5395	42.6463	23.4587	34.6878	55.7145	35.3965
24.798	26.6968	32.1585	38.0695	29.1937	56.9977	39.5611	31.4265	34.6013	15.1648	40.9583	45.6389	53.9773	54.0051	43.054	41.1084	53.9078	53.0323	33.6872	34.6322	42.915	23.3846	33.7983	55.7562	35.2993
24.998	26.6829	32.0751	37.9676	29.0177	57.5165	39.1535	31.5562	34.6445	14.898	40.747	45.8612	54.5888	54.1441	43.1374	41.4697	54.3108	53.1018	33.4787	34.3987	43.2374	23.3105	32.9089	56.0712	34.484
25.198	26.5856	32.0056	37.6229	28.8731	58.0353	38.7458	31.686	34.6878	14.62	40.7331	46.0836	55.2003	54.3386	43.193	41.567	54.7972	53.1712	33.2702	34.1652	43.5598	23.2364	32.0195	56.3862	33.6686
25.398	26.4883	31.9361	37.2782	28.7286	58.4615	38.4679	31.8527	35.0054	14.3421	40.7192	46.306	55.8117	54.5332	43.2485	41.6642	55.2836	53.2407	33.0618	33.9318	43.8823	23.2178	31.2227	56.7012	32.8533
25.598	26.3911	31.8666	36.9336	28.5841	58.8877	38.1899	32.0195	35.3231	14.0641	40.7053	46.0651	56.6085	54.7278	43.3041	41.7615	55.7701	53.3102	32.8533	33.6983	44.2047	23.1993	30.4259	56.7123	32.8422
25.798	26.2938	31.7971	36.5889	28.4395	59.3139	37.912	32.1863	35.6407	13.7862	40.6914	45.8242	57.4053	54.9223	43.3597	41.8588	56.2565	53.3102	32.8672	33.4648	44.5271	23.1808	29.6291	56.7234	32.8311
25.998	26.3716	31.8527	36.2443	28.295	59.2444	37.773	32.353	35.9584	13.7584	40.8721	45.5833	58.2021	55.1447	43.4338	41.8495	56.6178	53.3102	32.8811	33.2841	44.7634	23.1437	29.4438	56.7345	32.82
26.198	26.4494	31.9083	36.2888	28.3506	59.1749	37.634	32.5198	36.276	13.7306	41.0528	45.6389	58.216	55.367	43.508	41.8403	56.9791	53.3102	32.895	33.1035	44.9996	23.1067	29.2585	56.7456	32.8089
26.398	26.5273	31.9639	36.3332	28.4062	59.1054	37.495	32.6866	36.5937	13.7028	41.2334	45.6945	58.2299	55.5894	43.5821	41.831	57.3405	53.3102	32.9089	32.9228	45.2359	23.0696	29.0733	56.7568	32.7977
26.598	26.6051	32.0195	36.3777	28.4618	59.0359	37.3561	32.8533	36.9114	13.675	41.4141	45.7501	58.2438	56.2009	42.8779	41.8217	57.7018	54.0885	32.5754	32.7421	45.4721	23.4284	28.3506	57.6184	33.437
26.798	26.6829	32.0751	36.4222	28.5174	58.9618	37.1152	33.2841	37.5784	14.0919	41.6226	45.8057	58.2577	56.8124	42.1738	41.8125	58.0631	54.8667	32.2418	32.7977	45.5277	23.7872	27.6279	58.48	34.0763
26.998	26.8497	32.4225	36.4666	28.5729	58.8877	36.8743	33.715	38.2455	14.5088	41.831	46.2504	58.2994	57.4238	41.4697	41.8032	58.4244	55.645	31.9083	32.8533	45.5833	24.146	26.9053	58.7209	34.8731
27.198	27.0164	32.7699	36.7585	28.6563	58.8136	36.6334	34.1458	38.9126	14.9258	42.0395	46.6951	58.3411	57.9241	40.9694	41.9478	58.3133	55.7978	32.0056	33.0757	45.6806	24.5048	26.1826	58.9618	35.6699
27.398	27.1832	33.1174	37.0503	28.7397	58.7765	36.7446	34.5766	39.5796	15.3427	42.2479	47.1398	58.3828	58.9248	41.6365	42.0923	58.2021	55.9507	32.1029	33.298	45.7779	24.8636	25.4599	59.2027	36.4666
27.598	27.35	33.4648	37.3422	28.8231	58.7395	36.8558	34.6044	39.9271	15.3427	42.109	47.5845	58.4244	59.0637	41.9144	42.2368	58.0909	56.1036	32.2002	33.5204	45.8751	25.2224	24.7373	59.0915	37.092
27.798	27.1693	33.6455	37.634	28.9065	58.7024	36.9669	34.6322	40.2745	15.3427	41.97	47.7374	58.355	59.2027	42.1923	42.3813	57.9797	56.2565	32.2974	33.7428	45.9724	25.5812	24.0146	58.9803	37.7174
27.998	26.9886	33.8261	37.4784	28.8954	58.6746	36.6334	34.66	40.6219	15.3427	41.831	47.8903	58.2855	58.9248	42.0812	42.5259	57.8686	57.2015	33.6872	33.7094	45.8168	25.94	23.292	58.8692	38.3428
28.198	26.808	34.0068	37.3227	28.8842	58.6468	36.2999	34.6878	40.9694	15.3427	41.692	48.0431	58.216	58.6468	41.97	42.5954	57.8963	58.2577	35.1881	33.6761	45.6611	26.2988	22.5693	58.758	38.9682
28.398	26.6273	34.1875	37.1671	28.8731	58.619	35.9663	34.6044	41.2195	15.3427	41.7106	48.196	58.1465	58.9248	41.97	42.6649	57.9241	58.5356	36.0775	33.6427	45.5055	26.6576	21.8466	58.9433	39.7835
28.598	26.7246	34.5349	37.0114	28.862	58.5912	35.6328	34.521	41.4697	15.3427	41.7291	48.599	58.1048	59.2027	41.97	42.7343	57.9519	58.1465	37.2449	33.6093	45.3498	27.0164	21.124	59.1286	40.5988
28.798	26.8219	34.8823	36.8558	28.8509	58.7024	35.5494	34.2848	41.3932	15.3427	41.7476	49.002	58.0631	59.2694	41.97	42.8038	57.9797	57.4238	38.1899	33.576	45.1942	27.5167	20.2901	59.3139	41.4141
28.998	26.9192	35.2298	36.9808	28.698	58.8136	35.466	34.0485	41.3168	15.3903	41.5729	49.4051	58.0214	59.3361	41.97	42.9289	58.077	57.4238	39.5241	33.8261	45.222	28.0171	19.4563	59.3	42.3869
29.198	27.0164	35.5772	37.1059	28.5452	58.5356	35.3363	33.8122	41.2404	15.438	41.3982	49.8081	57.9797	59.4028	41.97	43.054	58.1743	57.4933	39.9688	34.0763	45.2498	28.7675	18.5391	59.2861	43.3597
29.398	26.9609	35.8218	37.231	28.3923	58.2577	35.2066	33.576	41.1639	15.4856	41.2235	49.8822	58.165	59.4695	41.97	43.1791	58.2716	57.5628	40.4135	34.3264	45.2776	29.518	17.6218	59.2722	44.3325
29.598	26.9053	36.0664	37.3561	28.2394	57.9797	35.0769	33.3397	41.0875	15.5333	41.0488	49.9563	58.3503	59.5362	41.97	43.3041	58.3689	57.6323	40.8582	34.5766	45.3054	29.7403	17.2142	59.2583	45.3054
29.798	26.8497	36.311	37.1522	28.0541	57.4794	35.3549	33.1035	41.0111	15.5809	40.8741	50.0304	58.5356	59.4806	41.7662	43.0957	58.1187	57.7018	41.3029	34.4515	45.2081	29.9627	16.8065	59.2212	45.1015
29.998	26.7941	36.5556	36.9484	27.8688	57.8269	35.9246	32.8672	40.9346	15.6286	40.6994	50.3084	58.2577	59.4251	41.5623	42.8872	57.8686	57.7574	42.5259	34.3264	45.1108	30.185	16.3989	59.1842	44.8977
30.198	26.7385	36.8002	36.7446	27.6835	58.1743	36.4944	32.631	40.8582	15.6762	40.5247	50.5863	57.9797	59.3695	41.3585	42.6788	57.6184	57.7574	43.9156	34.2014	45.0135	30.4491	15.8569	59.1471	44.6939
30.398	26.4272	37.1671	36.5778	27.4982	58.5217	37.0642	32.2233	40.8026	15.6317	40.2134	50.7902	57.7574	59.3	41.2751	42.4703	57.3682	58.48	43.5265	34.0763	44.9162	30.7131	15.3149	59.1749	44.541
30.598	26.1159	37.534	36.411	27.3129	58.8692	37.634	31.8157	40.747	15.5873	39.9021	50.994	57.535	59.2305	41.1917	42.373	57.4794	58.6097	43.3783	34.2848	44.5966	30.9772	14.7729	59.2027	44.3881
30.798	25.8046	37.9008	36.2443	27.1276	58.9433	37.912	31.408	40.6914	15.5428	39.5908	51.1978	57.3127	59.161	41.1084	42.2757	57.5906	58.7395	43.23	34.4932	44.2769	31.2412	14.2309	59.2305	44.2353
30.998	25.4933	38.2677	36.0775	26.9423	59.0174	38.1899	31.1301	40.6729	15.4983	39.2795	51.4017	57.0903	59.0915	41.025	42.1784	57.7018	58.8692	43.0818	34.7017	43.9573	31.7554	14.2309	59.2583	44.0824
31.198	25.182	38.6346	35.9107	26.757	59.0915	38.4679	30.8521	40.6544	15.4538	38.9682	51.6055	56.8679	59.0637	40.9138	42.0812	57.813	58.9989	42.9335	34.9101	43.6377	32.2696	14.2309	59.2166	43.4431
31.398	24.804	38.9015	35.744	26.5717	59.0804	38.7236	30.5742	40.6358	15.4761	38.7569	51.8093	56.6456	59.0359	40.8026	42.0256	57.6184	59.1286	42.7853	34.9498	43.4709	32.7838	14.2309	59.1749	42.8038
31.598	24.426	39.1683	35.5401	26.4791	59.0693	38.9793	30.2684	40.608	15.4983	38.5457	51.7676	56.4858	59.0081	40.6914	41.97	57.4238	59.2583	42.6371	34.9895	43.3041	33.298	14.2309	59.1332	42.1646
31.798	24.048	39.4351	35.3363	26.3864	59.0582	39.235	29.9627	40.5803	15.5206	38.3344	51.7259	56.3259	58.9803	40.5803	42.007	56.5529	59.3	42.8455	35.0293	43.1374	33.7983	13.4897	59.0915	41.5253
31.998	23.67	39.7019	35.1325	26.2938	59.047	39.4907	29.6569	40.5525	15.5428	38.1232	51.6842	56.1661	58.9664	40.6636	42.0441	55.682	59.3417	43.054	35.069	42.9706	34.2987	12.7485	59.2768	41.1361
32.198	23.292	39.9688	34.9287	26.2011	59.0359	39.7464	29.3512	40.5247	15.565	37.912	51.6425	56.0063	58.9525	40.747	42.0812	54.8111	59.3834	43.2624	35.1087	42.8038	34.799	12.0073	59.4621	40.747
32.398	22.7361	40.0355	34.7248	26.1085	59.0776	39.8576	28.9435	40.6358	15.5187	37.8564	51.6008	55.8465	58.9386	40.8304	42.3035	54.9223	59.4251	43.4709	35.1484	42.6371	34.9796	11.4514	59.6474	40.3579
32.598	22.1802	40.1022	34.521	26.0158	59.1193	39.9688	28.5359	40.747	15.4724	37.8008	51.5592	55.6867	58.9248	40.9138	42.4147	55.4226	59.4028	43.0151	35.1881	42.4703	35.1603	10.8955	59.5779	39.9827
32.798	21.6243	40.1689	34.3172	25.9232	59.161	40.0799	28.1282	40.8582	15.4261	37.7452	51.5175	55.5269	59.073	41.2288	42.5259	55.9229	59.3806	42.5592	35.082	42.6219	35.341	10.3396	59.5084	39.6074
32.998	21.0684	40.2356	34.1134	25.8305	59.2027	40.1911	27.7576	40.8211	15.3797	37.6896	51.4758	55.367	59.2212	41.5438	42.6371	56.4232	59.3583	42.1034	34.9758	42.7735	35.5216	9.78373	59.439	39.2322
33.198	20.5125	40.3023	33.9095	25.7379	59.1842	40.3579	27.387	40.7841	15.3334	37.634	51.7723	55.2373	59.3695	41.8588	42.7482	56.9235	59.3361	41.6476	34.8697	42.9251	35.6189	9.4363	59.3695	38.857
33.398	20.2253	40.2375	33.6501	25.8491	59.1656	40.5247	27.0164	40.747	15.2871	37.5784	52.0687	55.1076	58.9803	42.1229	42.8409	57.183	59.3139	41.1917	34.7636	43.0767	35.7162	9.08886	59.4667	39.0099
33.598	19.9381	40.1726	33.3907	25.9602	59.1471	40.6914	27.0164	40.8582	15.4261	37.5715	52.3652	54.9779	58.5912	42.3869	42.9335	57.4424	59.1842	40.7656	34.6575	43.2283	35.8135	8.74143	59.564	39.1627
33.798	19.6508	40.1077	33.1313	26.0714	59.1286	40.8582	27.0164	40.9694	15.565	37.5645	52.6617	54.8482	58.2021	42.651	43.0262	57.7018	59.0545	40.3394	34.5513	43.3799	35.9107	8.394	59.6613	39.3156
33.998	19.3636	40.0429	33.1452	26.3216	59.11	41.025	27.0164	41.0806	15.704	37.5576	52.9582	54.7185	57.813	42.915	43.1188	57.9612	58.9248	39.9132	34.4452	43.5315	36.5778	8.14385	59.7586	39.4685
34.198	19.0764	39.978	33.1591	26.5717	59.0915	41.1917	27.0164	41.1917	15.843	37.5506	53.2546	54.5888	57.5072	43.2485	43.2115	58.2206	59.0359	39.0515	34.3391	43.6832	37.2449	7.89369	59.7308	39.5657
34.398	18.7892	39.9132	33.173	26.8219	59.0359	41.5531	26.9053	41.2029	15.9819	37.5437	53.5437	54.8778	57.2015	43.5821	43.3041	58.48	59.1471	38.1899	34.233	43.8348	37.912	7.64354	59.703	39.663
34.598	18.678	39.7798	33.1869	27.072	58.9803	41.9144	26.7941	41.214	16.1209	37.5367	53.8328	55.1669	56.8957	43.9156	43.7118	58.2206	59.1656	37.8749	34.1268	43.9864	38.579	7.39339	59.6752	39.7603
34.798	18.5669	39.6464	33.2425	27.2833	58.9248	42.2757	26.6829	41.2251	16.2599	37.5298	54.1218	55.456	56.59	44.2492	44.1194	57.9612	59.1842	37.5599	34.0207	44.138	38.6664	7.26633	59.6474	39.8576
34.998	18.4557	39.5129	33.298	27.4945	58.8692	42.6371	26.5717	41.2362	16.3989	37.5228	54.4109	55.745	56.451	44.5827	44.5271	57.7018	59.2027	37.2449	33.9572	44.3206	38.7537	7.13927	59.5918	39.8687
35.198	18.3445	39.3795	33.3536	27.7058	58.7719	43.1374	26.4605	41.2473	16.5656	37.3653	54.7	56.0341	56.3121	44.9162	46.1114	57.7296	59.0081	36.9669	33.8936	44.5033	38.8411	7.0122	59.5362	39.8798
35.398	18.2333	39.2461	33.4092	27.917	58.6746	43.6377	26.4119	41.1778	16.7324	37.2078	55.0335	56.4899	56.1731	45.2498	47.6957	57.7574	58.8136	36.689	33.8301	44.6859	38.9285	6.88514	59.4806	39.8909
35.598	18.2055	39.0654	33.4648	28.1282	58.5773	44.138	26.3633	41.1084	16.8992	37.0503	55.367	56.9458	56.0341	45.5833	48.6963	57.5906	58.8136	36.411	33.7666	44.8686	39.0158	6.75808	59.4251	39.9021
35.798	18.1777	38.8848	33.7205	28.3951	58.48	44.6383	26.3146	41.0389	17.0659	36.8928	55.7006	57.4016	55.9229	45.8279	49.6969	57.4238	58.8136	36.1331	33.7031	45.0512	39.1032	6.63102	59.3695	39.9132
35.998	18.1499	38.7041	33.9762	28.6619	58.4578	44.616	26.266	40.9694	17.2327	36.7353	56.0341	57.8574	55.8117	46.0725	49.7108	57.4516	58.8136	35.8552	33.6395	45.2339	39.1905	6.50396	59.4436	40.0799
36.198	18.1221	38.5234	34.2319	28.9287	58.4356	44.5938	26.2173	40.8999	17.3995	36.5778	56.3676	58.3133	55.7006	46.3171	49.7247	57.4794	58.758	35.5613	33.576	45.4165	38.7087	5.911	59.5177	40.2467
36.398	18.3445	38.7041	34.4877	29.1955	58.4133	44.5716	26.1687	40.8304	17.5345	36.4349	56.3788	58.3355	55.5894	46.5617	49.7386	57.5072	58.7024	35.2675	33.576	45.2289	38.227	5.31805	59.5918	40.4135
36.598	18.5669	38.8848	34.7434	29.4624	58.3911	44.5493	26.1201	40.7609	17.6695	36.2919	56.3899	58.3577	55.4782	46.8063	49.7525	57.535	58.6468	34.9737	33.576	45.0413	37.7452	4.7251	59.4251	39.9132
36.798	18.7892	39.0654	34.9287	29.6384	58.3689	44.5271	26.0714	40.6914	17.8045	36.149	56.401	58.38	55.5004	47.2732	50.0166	57.7713	58.5912	34.6798	33.576	44.8537	37.7313	4.08582	59.2583	39.4129
36.998	19.0116	39.2461	35.114	29.8144	58.216	45.0135	25.7824	40.4913	17.9395	36.006	56.4121	58.4022	55.5227	47.7402	50.2806	58.0075	58.5356	34.386	33.576	44.6661	37.7174	3.44654	59.0915	38.9126
37.198	19.0255	39.4268	35.2993	29.9905	58.0631	45.4999	25.4933	40.2912	18.0745	35.8631	56.4232	58.4244	55.5449	48.2071	50.5447	58.2438	58.48	34.0922	33.576	44.4785	37.7035	2.80726	58.9248	38.4123
37.398	19.0394	39.6074	35.4846	30.1665	57.9102	45.9863	25.2042	40.0911	18.2095	35.7202	56.6317	58.0631	55.5672	48.6741	50.8087	58.48	58.4244	33.7983	33.576	44.2908	37.6896	2.16799	58.9109	38.1065
37.598	19.0533	39.7881	35.6699	30.3425	57.7574	46.4727	24.9152	39.8909	18.3445	35.5772	56.8401	57.7018	55.5894	49.141	50.8365	58.5912	58.4337	33.5389	33.576	44.1032	37.4117	2.33475	58.897	37.8008
37.798	19.0672	39.9688	35.8552	30.5186	57.6462	46.8989	24.6261	39.6908	18.4765	35.466	57.0486	57.3405	55.7423	49.9054	50.8643	58.7024	58.443	33.2795	33.576	43.9156	37.1337	2.50152	58.8831	37.495
37.998	19.0394	40.205	36.006	30.6377	57.535	47.3251	24.4434	39.5002	18.6085	35.3549	57.2571	56.9791	55.8951	50.6697	50.7809	58.6468	58.4522	33.0201	33.5426	43.8267	36.8558	2.66829	58.8692	37.1893
38.198	19.0116	40.4413	36.1569	30.7568	57.4238	47.7513	24.2608	39.3096	18.7406	35.2437	57.813	56.8679	56.048	51.4341	50.6975	58.5912	58.4615	32.7607	33.5093	43.7377	36.3555	2.53858	58.5912	37.2171
38.398	18.9838	40.6775	36.3078	30.8759	57.674	48.1821	24.0781	39.119	18.8726	35.1325	58.3689	56.7568	56.2009	52.1984	51.2534	58.4244	58.4708	32.5013	33.4759	43.6488	35.8552	2.40887	58.3133	37.2449
38.598	18.956	40.9138	36.4587	30.9951	57.9241	48.6129	23.8955	38.9285	19.0046	35.0213	58.9248	56.6456	56.5715	53.0879	51.8093	58.2577	58.48	32.2418	33.4426	43.5598	35.3549	2.27916	58.0539	36.2072
38.798	18.7813	40.9614	36.6096	31.1142	58.1743	49.0437	23.7128	38.7379	19.1366	34.9101	59.4806	56.5344	56.9421	53.9773	52.3652	58.0909	58.4189	31.9305	33.4092	43.4709	35.3178	1.76033	57.7944	35.1696
38.998	18.6066	41.0091	36.7605	31.2333	58.4244	49.4746	23.5302	38.5473	19.2687	34.799	59.4529	56.5761	57.3127	54.8667	52.9211	57.9241	58.3577	31.6192	33.4833	43.1837	35.2807	1.2415	57.535	34.1319
39.198	18.4319	41.0567	36.9114	31.3524	57.85	50.1602	23.3475	38.3567	19.4007	34.6878	59.4251	56.6178	57.6879	54.8806	53.5882	57.9102	58.2966	31.3079	33.5575	42.8965	35.2437	0.722662	57.2756	33.298
39.398	18.2571	41.1044	36.9299	31.4821	57.2756	50.8458	22.8472	38.2121	19.3104	34.5419	59.3973	56.6595	58.0631	54.8945	54.2552	57.8963	58.2354	30.9966	33.6316	42.6093	35.2854	0.694867	57.0162	32.4642
39.598	18.0824	41.152	36.9484	31.6118	56.7012	51.5314	22.3469	38.0676	19.22	34.3959	59.3695	56.7012	58.4383	54.9084	54.9223	57.8825	58.1743	30.6853	33.7057	42.3221	35.3271	0.667073	56.7568	31.6304
39.798	17.9077	41.1997	36.9669	31.7415	57.2571	52.1151	21.8466	37.9231	19.1297	34.25	59.4806	56.5529	58.8136	54.9223	55.5894	57.8686	58.1131	30.374	33.7798	42.0348	35.3687	0.639278	56.6234	31.0967
39.998	17.733	41.2473	37.0164	31.8157	57.813	52.6987	21.3463	37.7785	19.0394	34.1041	59.5918	56.4047	58.758	55.3392	56.1036	57.8269	58.052	30.0627	33.8539	41.7476	35.4104	0.611483	56.4899	30.563
40.197	17.3624	41.2288	37.0658	31.8898	58.3689	53.2824	20.846	37.634	18.949	33.9582	59.703	56.2565	58.7024	55.7562	56.6178	57.7852	57.9908	29.7514	33.9651	41.5491	35.4438	0.567012	56.3565	30.0294
40.397	16.9918	41.2103	37.1152	31.9639	58.9248	53.8661	20.5403	37.6062	18.8587	33.8122	59.6236	55.907	58.2947	56.1268	57.132	57.7435	57.9297	29.4401	34.0763	41.3506	35.4771	0.52254	56.2231	29.4957
40.597	16.6212	41.1917	37.1646	32.038	59.1054	54.2274	20.2345	37.5784	18.7684	33.6663	59.5442	55.5576	57.8871	56.4973	57.6462	57.7018	57.8686	29.1288	34.1875	41.152	35.5105	0.478069	56.0897	28.9621
40.797	16.9131	40.7331	37.214	32.1121	59.2861	54.5888	19.9288	37.5506	18.678	33.5204	59.4648	55.2082	57.4794	56.8679	57.9241	57.5628	57.8871	28.2023	34.2987	40.9535	35.5439	0.433597	56.3862	28.4988
40.997	17.2049	40.2745	37.2634	32.1863	59.4667	54.9501	19.6231	37.5228	18.5947	33.3722	59.3853	54.8588	57.4424	56.4973	58.2021	57.4238	57.9056	27.2759	34.4098	40.755	35.5772	0.389126	56.6826	28.0356
41.197	17.4968	39.8159	37.3128	32.2604	59.6474	55.3114	19.3173	37.495	18.5113	33.2239	59.3059	54.5094	57.4053	56.1268	58.48	57.2849	57.9241	26.3494	34.521	40.5564	35.5883	0.411361	56.9791	27.5723
41.397	17.7886	39.3573	37.3622	32.3345	59.1054	55.8117	19.0116	37.4672	18.4279	33.0757	59.2265	54.1599	57.3682	55.7562	58.758	57.1459	58.1465	24.9318	34.6322	40.3579	35.5994	0.433597	57.4516	27.8781
41.597	17.4217	39.1238	37.4117	32.4086	58.5634	56.3121	18.5947	37.2078	18.3445	32.9274	59.1471	53.8105	56.8124	55.4504	58.8136	56.9791	58.3689	23.5143	34.6004	40.072	35.6106	0.455833	57.9241	28.1838
41.797	17.0548	38.8903	37.4395	32.4364	58.0214	56.8124	18.1777	36.9484	18.2611	32.7792	59.1551	53.4929	56.2565	55.1447	58.8692	56.8124	58.3689	22.9584	34.5687	39.7861	35.6217	0.478069	57.8686	27.3778
41.997	16.6879	38.6569	37.4672	32.4642	57.4794	57.3127	17.7608	36.689	18.1777	32.631	59.163	53.1752	55.7006	54.8389	58.9248	56.6456	58.3689	22.4025	34.5369	39.5002	35.6328	0.500304	57.813	26.5717
42.197	16.321	38.4234	37.495	32.492	57.4238	57.7759	17.3439	36.4296	17.6218	32.6643	59.1709	52.8576	55.1447	54.5332	58.9803	56.4788	58.1465	21.93	34.5051	39.2143	35.7857	0.458612	57.8963	25.2376
42.397	15.9542	38.1899	37.5228	32.5198	57.3682	58.2391	16.927	36.1702	17.0659	32.6977	59.1789	52.5399	54.9038	54.3294	58.9109	56.3676	57.9241	21.4575	34.4734	38.9285	35.9385	0.41692	57.9797	23.9034
42.597	15.8152	38.2455	37.6773	32.6495	57.3127	58.7024	16.51	35.9107	16.51	32.731	59.1868	52.2223	54.6629	54.1255	58.8414	56.2565	57.7574	20.6793	34.4416	38.6426	36.0914	0.375228	57.9797	23.014
42.797	15.6762	38.3011	37.8317	32.7792	57.1459	58.4244	16.107	35.9107	15.9542	32.7644	59.1948	51.9046	54.422	53.9217	58.7719	56.1453	57.5906	19.901	34.4098	38.3567	36.2443	0.333536	57.9797	22.1246
42.997	15.5372	38.3567	37.9861	32.9089	56.2009	57.4516	15.704	35.9107	15.3983	32.7977	59.2027	51.587	54.8389	53.4214	58.7024	56.0341	57.5271	19.6151	34.6719	38.309	36.5639	0.347434	58.0512	21.1478
43.197	15.3983	38.4123	38.1405	33.0386	55.2559	56.4788	15.301	35.9107	15.3149	33.2286	59.11	51.1793	55.2559	52.9211	58.7024	55.4782	57.4635	19.3292	34.934	38.2614	36.8836	0.361331	58.1227	20.171
43.397	15.3983	38.4771	38.2949	33.1683	54.4961	56.1082	14.898	35.9107	15.2315	33.6594	59.0174	50.7716	55.682	52.217	58.7024	54.9223	57.4	19.0433	35.196	38.2137	37.2032	0.375228	58.1941	19.1942
43.597	15.3983	38.542	38.4493	33.298	53.7364	55.7376	14.898	36.033	15.1481	34.0902	58.9248	50.364	56.1082	51.5128	58.5727	54.7741	57.3365	18.7574	35.4581	38.1661	37.5228	0.389126	58.2656	18.2174
43.797	15.3983	38.6068	38.6037	33.4278	52.9767	55.367	14.898	36.1553	15.0647	34.521	59.3417	50.2528	56.5344	50.8087	58.443	54.6258	57.273	18.4716	35.7202	38.1184	37.6618	0.389126	58.3371	17.2407
43.997	15.3983	38.6717	38.7582	33.5575	53.0283	55.3551	14.898	36.2776	15.0647	34.8268	59.7586	50.1416	56.6873	50.225	58.3133	54.4776	57.2094	18.1857	35.9822	38.0708	37.8008	0.389126	58.4086	16.2639
44.197	15.3983	38.7365	38.9126	33.6872	53.0799	55.3432	14.898	36.3999	15.0647	35.1325	59.6474	50.1602	56.8401	49.6413	58.304	54.4869	57.1459	17.8998	36.2443	38.0231	37.9398	0.389126	58.48	15.2871
44.397	15.3983	38.8014	39.0654	33.715	53.1315	55.3313	14.898	36.5222	14.9396	35.0561	59.5362	50.1787	56.993	49.0576	58.2947	54.4961	56.9977	17.3439	36.4666	37.7313	38.0787	0.389126	58.48	14.8794
44.597	15.187	38.857	39.2183	33.7428	53.1832	55.3194	14.62	36.5408	14.8146	34.9796	59.4251	50.1972	57.1459	48.4739	58.2855	54.5054	56.8494	16.788	36.689	37.4395	38.3344	0.355772	58.48	14.4718
44.797	14.9758	38.9126	39.3712	33.7706	53.2348	55.3075	14.3421	36.5593	14.6895	34.9032	59.3139	50.2157	58.0631	49.0854	58.2762	54.5147	56.7012	16.2321	36.9114	37.1476	38.5902	0.322418	58.48	14.0641
44.997	14.7645	38.9682	39.5241	33.7983	53.2864	55.2956	14.0641	36.5778	14.5644	34.8268	59.2027	50.2343	58.9803	49.6969	58.2669	54.5239	56.9513	15.0647	37.1337	36.8558	38.8459	0.289065	58.4986	12.9894
45.197	14.5533	39.0238	39.6749	33.8539	53.338	55.2836	13.7862	36.5963	14.4393	34.7503	59.0915	50.2528	58.7395	49.6784	58.2577	54.5332	57.2015	13.8973	37.3005	36.7631	39.1016	0.255711	58.5171	11.9147
45.397	14.3421	39.0793	39.8258	33.9095	53.3896	55.2717	13.5082	36.6149	14.3143	34.6739	59.1138	49.9749	58.4986	49.6599	58.2206	54.5425	57.6462	13.2303	37.4672	36.6705	39.3573	0.222358	58.5356	10.8399
45.597	14.166	39.0515	39.9767	33.9651	53.4413	55.2598	13.2303	36.6334	14.1892	34.5974	59.136	49.6969	58.2577	49.6413	58.1836	54.5517	58.0909	12.5632	37.634	36.5778	39.7603	0.26405	58.4522	10.284
45.797	13.99	39.0238	40.1276	34.0207	53.4929	55.2479	12.9523	36.4666	14.0641	34.521	59.1582	49.419	58.0909	50.0721	58.1465	54.561	58.3503	11.9888	37.3839	36.6705	40.1633	0.305742	58.3689	9.72814
45.997	13.814	38.996	40.2785	34.0763	53.5445	55.236	12.6744	36.2999	13.99	34.3048	59.1805	49.141	57.9241	50.503	58.1094	54.5702	58.6097	11.4144	37.1337	36.7631	40.5664	0.347434	58.2855	9.17225
46.197	13.6379	38.9682	40.4294	34.1319	53.5961	55.2241	12.3964	36.1331	13.9159	34.0886	59.2027	48.8631	57.7574	50.9338	58.0724	54.5795	58.8692	10.8399	36.8836	36.8558	40.9694	0.389126	58.2021	8.61636
46.397	13.4619	38.9404	40.5803	34.1875	53.6477	55.2122	12.1185	35.9663	13.8418	33.8725	59.2027	48.8839	57.5906	51.3646	58.0353	54.5888	58.9618	10.2284	36.6334	36.9484	41.1473	0.300183	58.1836	7.74545
46.597	13.2859	38.9126	40.6636	34.2014	53.6993	55.2003	11.8405	35.7996	13.7676	33.6563	59.2027	48.9048	57.4516	51.9483	58.0353	54.561	59.0545	9.61696	36.3833	37.0411	41.3252	0.21124	58.165	6.87455
46.797	13.2859	38.5234	40.747	34.2153	53.9773	54.8019	11.6849	35.7662	13.6935	33.4401	59.2027	48.9256	57.3127	52.532	58.0353	54.5332	59.1471	9.00548	36.1331	37.1337	41.503	0.122297	58.1465	6.00365
46.997	13.2859	38.1343	40.8304	34.2292	54.2552	54.4035	11.5292	35.7329	13.6194	33.2239	59.2027	48.9465	57.1737	53.1157	58.0353	54.5054	59.11	8.26429	36.0428	37.0017	41.6809	0.0333536	58.128	5.85542
47.197	13.2859	37.7452	40.9138	34.2431	54.5332	54.0051	11.3736	35.6995	13.5453	33.0077	59.2027	48.9673	57.0347	53.6993	58.0353	54.4776	59.073	7.5231	35.9524	36.8697	41.8588	-0.0555894	58.1094	5.70718
47.397	13.2859	37.3561	40.9972	34.257	54.8111	53.6067	11.2179	35.6662	13.4712	32.7916	59.2027	48.9881	57.6277	54.1441	58.1187	53.8383	59.0359	6.78191	35.8621	36.7376	41.2659	0.0185298	58.0909	5.55894
47.597	12.9153	36.5037	41.0806	34.2709	55.0891	53.2083	11.0623	35.6328	13.397	32.5754	59.2027	49.009	58.2206	54.5888	58.2021	53.199	59.0545	6.41131	35.7718	36.6056	40.6729	0.092649	58.3689	4.39156
47.797	12.5447	35.6513	41.1639	34.2848	55.367	52.8099	10.826	35.2576	13.0172	32.353	59.2027	49.0298	58.8136	55.0335	57.8871	52.3281	59.073	6.04071	35.6814	36.4736	40.0799	0.166768	58.6468	3.22418
47.997	12.1741	34.799	41.2473	34.2987	55.2447	52.0984	10.5898	34.8823	12.6373	32.1307	59.2305	49.0854	58.9109	55.1308	57.5721	51.4572	59.0915	5.67012	35.5911	36.3416	42.3591	1.11179	58.758	2.6127
48.197	12.0407	34.899	41.0361	34.2764	55.1224	51.3868	10.3535	34.5071	12.2575	31.9083	59.2583	49.141	59.0081	55.2281	57.2571	50.5863	58.758	5.79983	35.5008	36.2095	41.6365	3.39095	58.8692	2.00122
48.397	11.9072	34.9991	40.8248	34.2542	55.0001	50.6753	10.1173	34.1319	11.8776	31.686	59.2861	49.1966	59.1054	55.3253	57.0625	49.6969	58.4244	5.92953	35.4104	36.0775	41.4882	4.02097	58.9803	1.38973
48.597	11.7738	35.0991	40.6136	34.2319	54.8778	49.9637	10.3118	34.0578	11.4977	31.4636	59.3139	49.2522	59.2027	55.4226	56.8679	48.8075	58.0909	6.05924	35.4753	36.0127	41.34	4.65098	58.2762	1.50091
48.797	11.6404	35.1992	40.4024	34.2097	54.7555	49.2522	10.5064	33.9836	11.1179	31.2412	59.3472	49.1744	58.8877	54.737	57.1459	47.9736	57.4655	5.10033	35.5401	35.9478	41.1917	5.28099	57.5721	1.61209
48.997	11.507	35.2993	40.1911	34.1875	54.6258	48.2145	10.701	33.9095	10.8029	31.3524	59.3806	49.0965	58.5727	54.0514	58.0353	47.5289	56.8401	4.14141	35.605	35.883	40.9416	5.55894	56.8679	1.72327
49.197	12.6188	35.1464	40.2884	34.2083	54.4961	47.1769	10.8955	33.8354	10.4879	31.4636	59.4139	49.0187	58.2577	53.3658	58.3503	47.6216	56.2148	3.18249	35.6699	35.8181	40.6914	5.83689	56.3167	1.63989
49.397	13.7306	34.9935	40.3857	34.2292	54.3664	46.1392	11.0901	33.7613	10.1729	31.5748	59.4473	48.9409	58.4383	52.9489	58.6653	47.7142	55.5894	2.22358	35.7347	35.7532	41.15	6.14263	55.7654	1.5565
49.597	14.8424	34.8406	40.483	34.25	55.1447	45.7686	11.2846	33.6872	10.0855	31.543	59.4806	48.8631	58.619	52.532	58.9803	47.8069	53.7549	2.27916	35.7996	35.6884	41.6087	6.44837	55.2142	1.47312
49.797	15.9542	34.6878	40.5803	34.2709	55.9229	45.398	11.6321	33.7567	9.99815	31.5112	59.4648	48.7678	58.7997	52.1151	59.1286	48.4925	51.9205	2.33475	35.6169	35.8393	42.0673	6.75411	54.6629	1.38973
49.997	16.2506	33.8539	40.6775	34.2917	56.7012	45.0274	11.9795	33.8261	9.91079	31.4795	59.4489	48.6725	58.9803	51.6981	59.2768	49.1781	49.3634	3.50213	35.4343	35.9902	42.5259	7.05985	54.1116	1.30635
50.197	16.5471	33.0201	40.7748	34.3125	57.0236	45.1719	12.3269	33.8956	9.82344	31.4477	59.433	48.5772	59.1286	51.5684	59.4251	49.8637	46.8063	4.66951	35.2516	36.141	42.7482	7.39339	53.5604	1.22297
50.397	16.8436	32.1863	40.8721	34.3334	57.346	45.3165	12.6744	33.9651	9.73608	31.4159	59.4171	48.4819	59.2768	51.4387	59.2212	50.6049	44.2492	5.83689	35.069	36.2919	42.9706	7.72692	53.0091	1.13958
50.597	16.8158	32.2974	40.9694	34.3542	57.6684	45.461	12.9384	34.118	9.64873	31.3842	59.4012	48.3866	59.4251	51.309	59.0174	51.3461	43.7488	6.81896	34.8863	36.4428	43.193	8.06046	52.4579	1.0562
50.797	16.788	32.4086	40.886	34.2917	57.9908	45.6055	13.2025	34.2709	9.56137	31.3524	59.3853	48.2913	59.3695	50.9755	58.8136	52.0873	43.2485	7.80104	34.7037	36.5937	43.0331	8.43569	51.9066	0.972814
50.997	16.7602	32.5198	40.8026	34.2292	58.3133	45.7501	13.4665	34.4237	9.64476	31.3941	59.3695	48.196	59.3139	50.6419	58.6468	53.0693	42.7482	8.78312	34.521	36.7446	42.8733	8.81092	51.3553	0.88943
51.197	16.7324	32.631	40.7192	34.1666	58.4986	45.7501	13.7306	34.5766	9.72814	31.4358	59.4251	48.1775	59.2583	50.3084	58.48	54.0514	42.3452	9.29733	34.5457	36.7631	42.7135	9.18615	50.8041	0.806046
51.397	16.9733	32.5569	40.6358	34.1041	58.6839	45.7501	14.0085	34.6739	9.81153	31.4775	59.4806	48.1589	59.3	50.1277	58.3133	55.0335	41.9422	9.81153	34.5704	36.7816	42.5537	9.56137	50.2528	0.722662
51.597	17.2142	32.4827	40.5525	34.0416	58.8692	45.7501	14.2865	34.7712	9.89491	31.5192	59.5362	48.1404	59.3417	49.9471	58.2577	55.1725	41.5392	10.3257	34.5951	36.8002	42.3939	9.9366	48.9187	1.07473
51.797	17.4551	32.4086	40.4691	33.979	59.0359	45.9307	14.5644	34.8684	9.9783	31.5609	59.3973	47.9736	59.3834	49.7664	58.2021	55.3114	41.1361	10.8399	34.6198	36.8187	42.234	10.3118	47.5845	1.42679
51.997	17.696	32.3345	40.3857	33.9165	59.2027	46.1114	14.8424	34.9657	10.0617	31.6026	59.2583	47.8069	59.4251	49.5857	57.4424	55.3114	41.1917	11.1179	34.6445	36.8372	42.0742	10.6871	46.2504	1.77886
52.197	17.9368	32.2604	40.3023	33.8539	59.3695	46.2921	15.5094	35.1881	10.1451	31.6443	59.1193	47.6401	59.4112	49.3495	56.6826	55.3114	41.2473	11.3958	34.6692	36.8558	41.9144	11.0623	45.4165	2.41814
52.397	18.1777	32.1863	40.4532	33.7428	59.5362	46.4727	16.1765	35.4104	10.2284	31.686	58.9803	47.4733	59.3973	49.1132	55.9229	55.3114	41.3029	11.6738	34.694	36.8743	41.7	11.2449	44.5827	3.05742
52.597	18.5669	32.0056	40.6041	33.6316	59.2305	46.1392	16.8436	35.6328	10.4508	31.6721	58.8414	47.3066	59.3834	48.877	55.456	55.1224	41.3585	11.9517	34.7187	36.8928	41.4856	11.4276	43.7488	3.69669
52.797	18.956	31.8249	40.755	33.5204	58.9248	45.8057	17.2327	35.8968	10.6732	31.6582	58.7024	47.1398	59.3695	48.6407	54.989	54.9334	41.4141	12.2297	34.7434	36.9114	41.2712	11.6102	42.915	4.33597
52.997	19.3451	31.6443	40.9058	33.4092	59.0915	45.6111	17.6218	36.1609	10.8955	31.6443	58.6746	47.2695	59.3361	48.385	54.5221	54.7444	41.3724	12.313	34.6692	37.1337	41.0567	11.7929	42.0812	4.97525
53.197	19.7342	31.4636	41.0567	33.298	59.2583	45.4165	18.011	36.4249	11.1179	31.6304	58.6468	47.3992	59.3028	48.1293	54.0551	54.5554	41.3307	12.3964	34.5951	37.3561	40.8423	11.9755	41.2473	5.61453
53.397	19.6707	31.408	41.2076	33.1869	59.4251	45.222	18.4001	36.689	11.1179	31.408	58.619	47.5289	59.2694	47.8736	53.5882	54.3664	41.289	12.4798	34.521	37.5784	40.6279	12.1582	40.3162	5.41997
53.597	19.6072	31.3524	41.3585	33.0757	59.5918	45.0274	18.8587	36.7863	11.1179	31.1856	58.5912	47.6586	59.2361	47.6179	53.9958	54.0699	41.2473	12.5632	34.4469	37.8008	40.4135	12.3408	39.3851	5.2254
53.797	19.5436	31.2968	41.3446	32.9228	59.2583	44.8792	19.3173	36.8836	11.1179	30.9633	58.5634	47.7883	59.2027	47.3622	54.4035	53.7735	41.1917	12.4798	34.3728	38.0231	39.209	13.1376	38.454	5.03084
53.997	19.4801	31.2412	41.3307	32.7699	58.9248	44.7309	19.7759	36.9808	11.1179	30.7409	58.5356	47.9181	59.2861	47.0842	54.8111	53.477	41.1361	12.3964	34.2987	38.2455	38.0046	13.9344	37.5228	4.83628
54.197	19.4166	31.1856	41.3168	32.6171	58.5912	44.5827	20.2345	37.0781	11.1179	30.5186	58.4324	48.0372	59.3695	46.8063	55.2373	52.217	41.0806	12.313	34.4734	38.0628	36.8002	14.7312	36.828	4.47495
54.397	19.353	31.1301	41.3029	32.4642	58.582	44.1472	20.4754	36.8836	11.1179	30.2962	58.3292	48.1563	59.4529	46.5283	55.6635	50.9569	41.025	12.2297	34.6481	37.8802	35.5957	15.528	36.1331	4.11361
54.597	19.2895	31.0745	41.289	32.3113	58.5727	43.7118	20.7163	36.689	11.1179	30.0739	58.2259	48.2754	59.5362	46.2504	56.0897	49.6969	41.0472	12.3853	34.8228	37.6975	34.3913	16.3248	35.4382	3.75228
54.797	19.3937	31.0397	41.2751	32.1585	58.5634	43.2763	20.9572	36.4944	11.0623	29.5921	58.1227	48.3945	59.5084	46.1392	56.4093	48.7519	41.0694	12.541	34.9975	37.5149	33.1869	17.1215	34.7434	3.39095
54.997	19.498	31.005	41.2612	32.0056	58.5542	42.8409	21.1981	36.2999	11.0067	29.1103	58.0194	48.5137	59.4806	46.028	56.729	47.8069	41.0917	12.6966	35.1722	37.3322	33.0479	17.6357	34.0485	3.02962
55.197	19.6022	30.9702	41.2473	31.8527	58.5449	42.4054	21.439	36.1053	10.9511	28.6285	57.9162	48.6328	59.4529	45.9168	57.0486	46.8619	41.1139	12.8523	35.3469	37.1496	32.9089	18.1499	33.3536	2.66829
55.397	19.7064	30.9355	40.8661	31.7018	58.5356	41.97	21.6799	35.9107	10.7102	28.3876	57.813	48.7519	59.4251	45.8057	57.3682	45.9168	41.1361	13.0079	35.5216	36.9669	32.7699	18.6641	33.2286	2.20968
55.597	19.8107	30.9008	40.485	31.5509	58.1243	41.3585	21.5464	35.8218	10.4693	28.1468	57.2988	48.8492	59.4251	45.6111	57.3312	45.0274	40.7841	13.1376	35.3771	36.689	32.631	19.1783	33.1035	1.75107
55.797	19.9149	30.866	40.1038	31.4001	57.7129	40.747	21.413	35.7329	10.2284	27.9059	56.7846	48.9465	59.4251	45.4165	57.2941	44.138	40.432	13.2673	35.2326	36.411	32.5865	19.2673	32.9784	1.29245
55.997	20.0191	30.8313	39.7226	31.2492	57.3015	40.1355	21.2796	35.6439	10.0802	27.7298	56.2704	49.0437	59.2583	45.2776	57.2571	43.2485	40.0799	13.397	35.088	36.1331	32.542	19.3562	32.8533	0.833841
56.197	20.1234	30.7965	39.3414	31.0983	56.8902	39.5241	21.1462	35.555	9.93197	27.5538	55.7562	49.141	59.0915	45.1386	57.183	43.0818	39.9502	13.6009	34.9435	35.8552	32.4976	19.4452	33.1035	0.704132
56.397	20.1678	30.7595	38.9602	30.9474	56.4788	38.9126	21.0128	35.466	9.78373	27.3778	55.3207	48.5666	59.0915	44.5271	57.1088	42.915	39.8205	13.8047	34.799	35.5772	32.4531	19.5341	33.3536	0.574424
56.597	20.2123	30.7224	38.579	30.7965	56.4325	38.9311	21.1796	35.4025	9.63549	27.2017	54.8853	47.9922	59.0915	43.9156	57.0347	42.7482	39.6908	14.0085	34.8638	35.7532	32.4086	19.6231	33.6038	0.444715
56.797	20.2568	30.6853	38.4169	30.7502	56.3862	38.9496	21.3463	35.339	9.48726	27.0257	54.4498	47.4177	59.0915	43.3041	56.9513	42.7065	39.4129	14.4162	34.9287	35.9293	32.4086	19.6647	33.8539	0.315007
56.997	20.3012	30.6483	38.2548	30.7039	56.3398	38.9682	21.5131	35.2754	9.33902	26.8497	54.0144	46.8433	59.0915	42.6927	56.8679	42.6649	39.1349	14.8238	34.9935	36.1053	32.4086	19.7064	34.1041	0.185298
57.197	20.3457	30.6112	38.0926	30.6575	56.2935	38.9867	21.6799	35.2119	9.17225	26.8338	53.5789	46.2689	59.0174	42.0812	56.7846	42.6232	38.857	15.2315	35.0584	36.2813	32.4086	19.7481	34.3542	0.0555894
57.397	20.3902	30.5742	37.9305	30.6112	56.2472	39.0052	21.8466	35.1484	9.00548	26.8179	53.1435	45.6945	58.9433	41.4697	56.7012	42.5815	38.5651	15.6067	35.1232	36.4574	32.4086	19.7898	33.9744	0.0741192
57.597	20.4347	30.5371	37.7684	30.5649	56.2009	39.0238	22.0134	35.0848	8.83871	26.802	52.7543	45.2021	58.8692	40.8582	56.2426	42.2479	38.2733	15.9819	35.1881	36.6334	32.6259	19.9111	33.5945	0.092649
57.797	20.4791	30.5	37.6062	30.5186	55.784	38.6439	22.1802	35.0213	8.67194	26.7861	52.3652	44.7098	58.8358	40.5691	55.784	41.9144	37.9814	16.3572	34.8962	36.9669	32.8432	20.0324	33.2147	0.111179
57.997	20.5236	30.463	37.4441	30.4722	55.367	38.264	22.5446	35.0893	8.50518	26.7703	51.9761	44.2174	58.8025	40.2801	55.3253	41.5809	37.6896	16.7324	34.6044	37.3005	33.0605	20.1537	32.8348	0.129709
58.197	20.5681	30.4259	37.2819	30.4259	54.9501	37.8842	22.909	35.1572	8.33841	26.7544	51.587	43.725	58.7691	39.991	54.8667	41.2473	37.4117	16.9325	34.3125	37.634	33.2778	20.275	32.4549	0.148238
58.397	20.6125	30.3889	37.1198	30.3796	54.5332	37.5043	23.2734	35.2251	8.17164	26.7385	51.1978	43.2327	58.7357	39.7019	54.4442	40.7804	37.1337	17.1326	34.0207	37.9676	33.4951	20.3963	32.0751	0.166768
58.597	20.657	30.3518	36.9577	30.3333	54.1163	37.1244	23.6378	35.2931	8.53297	26.757	50.8087	42.7403	58.7024	39.4129	54.0218	40.3134	36.8558	17.3328	34.1764	38.2789	33.7124	20.5175	32.1585	0.125076
58.797	20.7015	30.3147	36.7955	30.287	53.6993	36.7446	24.0023	35.361	8.8943	26.7756	50.4196	42.2479	58.6135	39.1238	53.5993	39.8465	36.5778	17.5329	34.332	38.5902	33.9297	20.6388	32.2418	0.0833841
58.997	20.746	30.2777	36.6334	30.2406	53.4284	36.5431	24.3667	35.429	9.25563	26.7941	50.1787	41.9329	58.5245	38.8347	53.1768	39.3795	36.2999	17.733	34.4877	38.9015	34.147	20.7601	32.3252	0.041692
59.197	20.7904	30.2406	36.9391	30.3333	53.1574	36.3416	24.7311	35.4969	9.61696	26.8126	49.9378	41.6179	58.4356	38.5457	52.7543	38.9126	36.3091	17.9368	34.6433	39.2128	34.3643	20.8814	32.4086	0
59.397	21.2212	30.0183	37.2449	30.4259	52.8864	36.1401	25.0955	35.5649	9.9783	26.8311	49.6969	41.3029	58.3466	38.2566	52.5876	38.8477	36.3184	18.1407	34.799	39.5241	34.5817	21.0027	31.9083	0.0185298
59.597	21.6521	29.7959	37.5506	30.5186	52.6154	35.9385	25.4599	35.6328	10.3396	26.8497	49.7525	41.2334	58.2577	37.9676	52.4208	38.7829	36.3277	18.3445	35.0436	39.9243	34.799	21.124	31.408	0.0370596
59.797	22.0829	29.5736	37.8564	30.6112	52.3444	35.737	25.9463	35.5633	10.4349	26.7306	49.8081	41.1639	58.0353	37.8008	52.254	38.718	36.3369	18.5483	35.2881	40.3245	34.8768	21.224	30.9077	0.0555894
59.997	22.5137	29.3512	38.1621	30.7039	52.0734	35.5355	26.4328	35.4938	10.5302	26.6114	49.8637	41.0945	57.813	37.634	52.0873	38.6532	36.3462	18.7522	35.5327	40.7248	34.9546	21.3241	30.6112	-0.0185298
60.196	22.6249	29.2956	38.4679	30.7965	51.8024	35.334	26.9192	35.4243	10.6255	26.4923	49.9193	41.025	57.5906	37.4672	51.9205	38.5883	36.3555	18.956	35.7773	41.125	35.0324	21.4242	30.3147	-0.092649
60.396	22.7361	29.24	38.4493	30.7039	51.5314	35.1325	27.4056	35.3549	10.7208	26.3732	49.8822	40.9416	57.4516	36.9808	51.7537	38.5234	36.059	19.095	36.0219	41.5253	35.1103	21.5242	30.0183	-0.166768
60.596	22.8472	29.1844	38.4308	30.6112	51.2614	34.9181	27.5279	35.3104	10.8161	26.2541	49.8452	40.8582	57.3127	36.4944	51.5128	38.4679	35.7625	19.2339	35.8691	41.6365	35.1881	21.6243	29.3957	-0.0778251
60.796	22.9584	29.1288	38.4123	30.5186	50.9914	34.7037	27.6502	35.2659	10.9114	26.135	49.8081	40.7748	57.1737	36.008	51.2719	38.4123	35.466	19.3729	35.7162	41.7476	35.1742	21.666	28.7731	0.0111179
60.996	23.0696	29.0733	38.3937	30.4259	50.7213	34.4892	27.7725	35.2214	11.0067	26.0158	49.771	40.6914	57.0347	35.5216	51.0311	38.3567	35.1696	19.5119	35.5633	41.8588	35.1603	21.7077	28.1505	0.100061
61.196	23.1252	28.8648	38.3752	30.3333	50.4513	34.2748	27.8948	35.177	10.9749	25.8014	49.734	40.608	56.8902	35.0547	50.7902	38.3011	34.8731	19.6508	35.4104	41.97	35.1464	21.7493	27.5279	0.189004
61.396	23.1808	28.6563	38.3567	30.2406	50.1813	34.0604	28.0171	35.1325	10.9432	25.587	49.6969	40.5247	56.7456	34.5877	50.5493	38.2455	34.5766	19.7898	35.6995	41.8366	35.1325	21.791	26.9053	0.277947
61.596	23.2364	28.4479	38.3381	30.148	49.9113	33.846	28.4479	35.0074	10.9114	25.3726	49.7108	40.6636	56.6011	34.1208	50.3084	38.1899	34.5117	19.7435	35.9886	41.7032	35.0707	21.7787	26.1919	0.324271
61.796	23.292	28.2394	38.3196	30.0553	49.6413	33.6316	28.8787	34.8823	10.8796	25.1582	49.7247	40.8026	56.4566	33.6538	50.1416	38.1343	34.4469	19.6972	36.2776	41.5697	35.009	21.7663	25.4785	0.370596
61.996	23.4865	28.3367	38.3011	29.9627	49.5579	33.4648	29.3095	34.7573	10.8479	24.9438	49.7386	40.9416	56.3121	33.1869	49.9749	38.0787	34.382	19.6508	36.5667	41.4363	34.9472	21.754	24.7651	0.41692
62.196	23.6811	28.434	38.0509	29.7125	49.4746	33.298	29.7403	34.6322	10.8161	24.7293	49.7525	41.0806	55.9229	32.8811	49.8081	38.0231	34.3172	19.6045	36.8558	41.3029	34.8854	21.7416	24.0517	0.463245
62.396	23.8756	28.5313	37.8008	29.4624	48.9881	33.4579	29.518	34.5655	10.7843	24.5149	49.4746	40.9416	55.5338	32.5754	49.6413	37.9676	34.2523	19.5582	36.9781	41.1361	34.8237	21.7293	23.3383	0.509569
62.596	24.0702	28.6285	37.5506	29.2122	48.5017	33.6177	29.2956	34.4988	10.5064	24.1258	49.1966	40.8026	55.1447	32.2696	49.4746	37.912	34.1875	19.5119	37.1004	40.9694	34.7619	21.7169	22.6249	0.555894
62.796	24.0702	28.6347	37.3005	28.9621	48.0153	33.7775	29.0733	34.4321	10.2284	23.7367	48.9187	40.6636	54.7555	31.9639	49.3078	37.8564	33.6395	19.3928	37.2227	40.8026	34.7001	21.7046	21.9671	0.574424
62.996	24.0702	28.6409	36.9908	28.7794	47.5289	33.9373	28.8509	34.3654	9.92271	23.556	48.6407	40.5247	54.3108	31.9083	48.852	37.7674	33.0916	19.2736	37.345	40.6358	34.6384	21.6922	21.3093	0.592953
63.196	24.0702	28.6471	36.6811	28.5968	47.0425	34.0971	28.6285	34.2987	9.61696	23.3753	48.2849	40.3801	53.8661	31.8527	48.3961	37.6785	32.5436	19.1545	37.4672	40.4691	34.5766	21.6799	20.6515	0.611483
63.396	24.0702	28.6532	36.3713	28.4141	46.5561	34.257	28.8032	34.3066	9.31122	23.1947	47.9292	40.2356	53.4214	31.7971	47.9403	37.5895	31.9957	19.0354	37.4117	40.5358	34.6739	21.8605	19.9936	0.630013
63.596	24.0702	28.6594	36.0616	28.2315	46.0697	34.4168	28.978	34.3145	9.00548	23.014	47.5734	40.0911	52.9767	31.7415	47.4845	37.5006	31.4477	18.9163	37.3561	40.6025	34.7712	22.0412	19.3358	0.648543
63.796	24.0702	28.6656	35.7519	28.0488	45.5833	34.5766	29.1527	34.3225	9.06901	23.014	47.2176	39.9465	52.7682	32.0751	47.0286	37.4117	30.8998	18.7972	37.3005	40.6692	34.8684	22.2219	18.678	0.667073
63.996	24.0702	28.6718	35.4422	27.8662	45.5184	34.7619	29.3274	34.3304	9.13254	23.014	46.8619	39.802	52.5598	32.4086	46.709	37.5784	30.3518	18.678	37.2449	40.7359	34.9657	22.4025	18.5113	0.94502
64.196	24.0702	28.6779	35.1325	27.6835	45.4536	34.9472	29.5021	34.3384	9.19607	23.014	46.5283	39.9688	52.3513	32.7421	46.3893	37.7452	30.331	18.6919	37.1893	40.8026	35.1325	22.447	18.3445	1.22297
64.396	24.0702	28.6841	35.1985	27.6627	45.3887	35.1325	29.6768	34.3463	9.2596	23.014	46.1948	40.1355	52.1428	33.0757	46.0697	37.912	30.3101	18.7058	37.4117	40.6451	35.2993	22.4915	18.1777	1.50091
64.596	24.0702	28.5174	35.2645	27.6418	45.3239	35.3178	29.8515	34.3542	9.32313	23.014	45.8612	40.3023	52.1428	33.4231	45.7501	38.0787	30.2893	18.7197	37.634	40.4876	35.466	22.5359	16.3989	1.89004
64.796	24.0702	28.3506	35.3305	27.621	45.259	35.5031	30.3101	34.4654	9.38667	23.014	45.5277	40.4691	52.1428	33.7706	45.486	38.3845	30.2684	18.7336	37.8564	40.3301	35.6328	22.5804	16.019	1.87151
64.996	24.0702	28.1838	35.3965	27.6001	45.1942	35.6884	30.7687	34.5766	9.4502	23.014	45.1942	40.6358	52.1428	34.118	45.222	38.6902	30.2476	18.7475	38.0787	40.1726	35.7996	22.6249	15.6391	1.85298
65.196	24.0702	28.0171	35.4626	27.5793	45.0052	35.8774	31.2273	34.6878	9.50579	23.0626	44.8606	40.8026	52.1428	34.4654	44.9579	38.996	30.2267	18.7614	38.3011	40.0151	35.9663	22.6694	15.2593	1.83445
65.396	24.0702	27.8503	35.5286	27.5584	44.8162	36.0664	31.686	34.799	9.56137	23.1113	44.5271	40.9694	51.6564	34.7712	44.6939	39.3017	30.2059	18.7753	38.5234	39.8576	36.1331	22.7138	14.8794	1.81592
65.596	24.0355	27.8503	35.5946	27.5376	44.6272	36.2554	32.1029	34.8406	9.61696	23.1599	44.1936	41.1361	51.17	35.0769	44.3492	39.3351	30.185	18.7892	38.6902	39.5982	36.2999	22.7583	14.4996	1.79739
65.796	24.0007	27.8503	35.6606	27.5167	44.4382	36.4444	32.5198	34.8823	9.67255	23.2086	43.86	41.3029	50.6836	35.3826	44.0046	39.3684	30.1294	18.767	38.857	39.3388	36.4666	22.8028	14.1197	1.77886
65.996	23.966	27.8503	35.7266	27.4959	44.2492	36.6334	32.9367	34.924	9.72814	23.2572	43.5265	41.4697	50.1972	35.6884	43.6599	39.4018	30.0739	18.7447	39.0238	39.0793	36.6334	22.8472	13.2117	1.29709
66.196	23.9312	27.8503	35.7926	27.4751	44.0546	36.6334	33.3536	34.9657	9.78373	23.3059	43.2708	41.5475	49.8303	35.6773	43.3153	39.4351	30.0183	18.7225	39.1905	38.8199	36.8836	22.875	12.3038	0.815311
66.396	23.8965	27.8503	35.8586	27.4542	43.86	36.6334	33.7539	34.8212	9.83932	23.3545	43.0151	41.6253	49.4634	35.6662	42.9706	39.4685	29.9627	18.7003	39.3573	38.5605	37.1337	22.9028	11.3958	0.333536
66.596	23.8617	27.8503	35.9246	27.4334	43.6655	36.6334	34.1541	34.6767	9.89491	23.4031	42.7594	41.7032	49.0965	35.655	42.7343	39.1349	29.9071	18.678	39.5241	38.3011	37.3839	22.9306	10.6037	0.389126
66.796	23.827	27.8503	35.9907	27.4125	43.4709	36.6334	34.5544	34.5321	9.65402	23.0418	42.5036	41.781	48.7297	35.6439	42.4981	38.8014	29.8515	18.6558	39.5426	37.9676	37.634	22.9584	9.81153	0.444715
66.996	23.7923	27.8503	36.0567	27.3917	43.2207	36.411	34.9546	34.3876	9.41314	22.6805	42.2479	41.8588	48.3628	35.6328	42.2618	38.4679	29.7959	18.6336	39.5611	37.634	37.8842	22.9862	9.01938	0.500304
67.196	23.7436	27.8503	36.1227	27.3708	42.9706	36.1887	35.3549	34.2431	9.17225	22.3191	41.97	41.831	48.1404	35.4327	42.0256	38.1343	29.7403	18.6113	39.5796	37.3005	38.1343	23.014	8.22723	0.555894
67.396	23.695	27.8503	36.1887	27.35	42.7204	35.9663	35.3826	33.8678	8.93136	21.9578	41.692	41.8032	47.9181	35.2326	41.692	37.6757	29.6847	18.5891	39.2128	37.2227	37.9953	22.8009	8.2087	0.574424
67.596	23.6463	27.8503	35.9163	27.2777	42.4703	35.744	35.4104	33.4926	8.69047	21.5965	41.4141	41.7754	47.6957	35.0324	41.3585	37.2171	29.6291	18.5669	38.8459	37.1448	37.8564	22.5878	8.19017	0.592953
67.796	23.5977	27.8503	35.6439	27.2054	42.159	35.4104	35.4382	33.1174	8.44959	21.2351	41.1361	41.7476	47.4733	34.8323	41.025	36.7585	29.3512	18.6989	38.479	37.067	37.7174	22.3747	8.17164	0.611483
67.996	23.5491	27.8503	35.3715	27.1332	41.8477	35.0769	35.466	32.7421	8.27488	21.0843	40.8582	41.7198	47.251	34.6322	40.6914	36.2999	29.0733	18.8309	38.1121	36.9892	37.5784	22.1616	7.29611	0.625381
68.196	23.5004	27.8503	35.0991	27.0609	41.5364	34.7434	35.0769	32.353	8.10017	20.9334	40.5803	41.692	46.8063	34.3431	40.3134	35.9552	28.7953	18.9629	37.7452	36.9114	37.4395	21.9485	6.42057	0.639278
68.396	23.4518	27.8503	34.8268	26.9886	41.2251	34.4098	34.6878	31.9639	7.92546	20.7825	40.6729	41.7106	46.3615	34.0541	39.9354	35.6106	28.5174	19.095	37.5228	36.8224	37.3005	21.7355	5.54504	0.653175
68.596	23.4031	27.8503	34.5544	26.9164	40.9138	34.0763	34.2987	31.5748	7.75075	20.6316	40.7656	41.7291	45.9168	33.765	39.5574	35.2659	28.2394	19.227	37.3005	36.7335	37.3144	21.7285	4.66951	0.667073
68.796	23.4331	27.8503	34.282	26.8441	40.7581	33.7205	33.979	31.4636	7.57604	20.4807	40.8582	41.7476	45.4721	33.4759	39.1794	34.9213	27.9615	19.359	37.0781	36.6445	37.3283	21.7216	4.39156	0.817164
68.996	23.463	27.8503	34.0096	26.7718	40.6025	33.3648	33.6594	31.3524	7.40133	20.3298	41.0667	41.4141	45.0274	33.1869	38.8014	34.5766	27.6835	19.491	36.8558	36.5556	37.3422	21.7146	4.11361	0.967255
69.196	23.4929	27.8503	33.7372	26.6996	40.4468	33.009	33.3397	31.2412	7.22662	20.1789	41.2751	41.0806	44.7958	32.983	38.6235	34.2097	27.4056	19.6231	36.6334	36.4666	37.3561	21.7077	3.83567	1.11735
69.396	23.5229	27.8503	33.4648	26.6273	40.2912	32.6532	33.0201	31.1301	7.27294	20.216	41.4836	40.747	44.5642	32.7792	38.4456	33.8428	27.1912	19.7978	36.6056	36.4759	37.37	21.7007	3.55772	1.26744
69.596	23.5528	27.8503	33.3861	26.7339	40.1355	32.2974	32.7898	31.0983	7.31927	20.2531	41.692	40.4135	44.3325	32.5754	38.2677	33.4759	26.9767	19.9725	36.5778	36.4852	37.3839	21.6938	3.27977	1.41753
69.796	23.5827	27.8503	33.3073	26.8404	40.0688	32.1418	32.5595	31.0665	7.36559	20.2901	41.9005	40.0799	44.1009	32.3716	38.0898	33.109	26.7623	20.1472	36.55	36.4944	37.3978	21.6868	3.00183	1.56762
69.996	23.6127	27.8503	33.2286	26.947	40.0021	31.9861	32.3292	31.0348	7.41192	20.3272	42.109	39.7464	43.8693	32.1677	37.912	32.7421	26.5479	20.3219	36.5222	36.5037	37.4117	21.6799	2.72388	1.71771
70.196	23.6426	27.8503	33.1498	27.0535	39.9354	31.8305	32.0989	31.003	7.45824	20.3642	42.3174	39.4129	43.6377	31.9639	37.7897	32.6532	26.3335	20.4966	36.4944	36.513	37.5625	21.7355	2.44593	1.8678
70.396	23.6725	27.8503	33.0711	27.16	39.8687	31.6748	31.8686	30.9712	7.50457	20.4013	42.5259	39.0793	43.5913	31.9639	37.6674	32.5643	26.1191	20.6713	36.4666	36.5222	37.7134	21.791	2.16799	2.01789
70.596	23.7025	27.8503	32.9923	27.2666	39.802	31.5192	31.6383	30.9395	8.12717	20.8127	42.7899	39.0099	43.545	31.9639	37.5451	32.4753	25.9047	20.846	36.4388	36.6705	37.8643	21.8466	1.89004	2.16799
70.796	23.7324	27.8503	32.9136	27.3731	39.9255	31.5871	31.408	30.9077	8.74977	21.224	43.054	38.9404	43.4987	31.9639	37.4228	32.3864	25.8738	21.1116	36.411	36.8187	38.0152	21.9022	1.73717	2.18188
70.996	23.7623	27.8503	32.8348	27.4797	40.0491	31.6551	31.2551	31.1856	9.37237	21.6354	43.318	38.8709	43.4524	31.9639	37.3005	32.2974	25.8429	21.3772	36.3833	36.9669	38.1661	21.9578	1.5843	2.19578
71.196	23.7923	27.8503	32.756	27.5862	40.1726	31.723	31.1023	31.4636	9.99497	22.0468	43.5821	38.8014	43.406	31.9639	37.2866	32.3252	25.812	21.6428	36.3555	37.1152	38.317	22.0134	1.43143	2.20968
71.396	23.8293	27.9244	32.6773	27.6928	40.2961	31.791	30.9494	31.7415	10.6176	22.4581	43.671	38.9904	43.3597	31.9639	37.2727	32.353	25.7811	21.9084	36.3277	37.2634	38.4679	22.069	1.27856	2.22358
71.596	23.8664	27.9985	32.5985	27.7993	40.4197	31.8589	30.7965	32.0195	10.9289	22.7361	43.76	39.1794	43.6154	32.1084	37.2588	32.3808	25.7502	22.174	36.2999	37.4117	39.0515	21.7632	1.18127	2.02901
71.796	23.9034	28.0726	32.5198	27.9059	40.5432	31.9268	30.8382	32.2974	11.2402	23.014	43.8489	39.3684	43.8711	32.253	37.2449	32.4086	25.7194	22.4396	36.2888	37.6674	39.6352	21.4575	1.08399	1.83445
71.996	23.9405	28.1468	32.8533	27.9615	40.6667	31.9948	30.8799	32.5754	11.5515	23.292	43.9379	39.5574	44.1269	32.3975	37.1754	32.3947	25.6885	22.7052	36.2776	37.9231	39.3906	21.2963	0.986712	1.63989
72.196	23.9776	28.2209	33.1869	28.0171	40.7903	32.0627	30.9216	32.8533	11.8628	23.5699	44.0268	39.7464	44.3826	32.542	37.1059	32.3808	25.6576	22.9708	36.2665	38.1788	39.146	21.1351	0.88943	1.44532
72.396	24.0146	28.295	33.5204	28.0726	40.9138	32.1307	30.9633	33.1313	12.1741	23.8478	43.5821	39.6686	44.6383	32.6866	37.0364	32.3669	25.6267	23.2364	36.2554	38.4345	38.9015	20.9739	0.852371	1.51018
72.596	23.9431	28.2632	33.2273	27.9867	40.5405	32.083	30.563	33.2091	11.9425	24.0887	43.1374	39.5908	44.3233	32.7977	36.9669	32.353	25.1195	23.4657	36.2443	38.6902	38.6569	20.8127	0.815311	1.57503
72.796	23.8717	28.2315	32.9342	27.9008	40.1673	32.0354	30.1628	33.2869	11.7108	24.3296	42.6927	39.5129	44.0083	32.9089	36.4889	32.4531	24.6122	23.695	36.2304	38.6485	38.4123	20.6515	0.778251	1.63989
72.996	23.8002	28.1997	32.6411	27.8149	39.7941	31.9877	29.7626	33.3648	11.4792	24.5705	42.2479	39.4351	43.6933	33.0201	36.0108	32.5531	24.1049	23.9243	36.2165	38.6068	38.1677	20.4902	0.741192	1.70474
73.196	23.7287	28.1679	32.348	27.729	39.4208	31.9401	29.3623	33.4426	11.2476	24.8114	41.8032	39.3573	43.1235	32.6171	35.5327	32.6532	23.5977	24.1536	36.2026	38.5651	37.9231	20.329	0.704132	1.7696
73.396	23.6573	28.1362	32.0549	27.6431	39.0476	31.8924	28.9621	33.5204	11.016	25.0523	41.5809	39.3202	42.5537	32.2141	35.0547	32.7533	23.0904	24.3829	36.1887	38.5234	37.6785	20.1678	0.667073	1.83445
73.596	23.5858	28.1044	31.7618	27.5572	38.6743	31.8448	28.4479	33.5343	10.7843	25.2932	41.3585	39.2832	41.9839	31.811	34.5766	32.8533	22.5832	24.6122	36.235	38.3752	37.4339	20.0066	0.694867	2.20968
73.796	23.5143	28.0726	31.4686	27.4713	38.3011	31.7971	27.9337	33.5482	10.8002	25.4441	41.1361	39.2461	41.4141	31.408	34.2653	32.9645	22.0759	24.8415	36.2813	38.227	37.1893	19.8454	0.722662	2.58491
73.996	23.6996	27.8225	31.1755	27.3854	38.0565	31.5859	27.4195	33.5621	10.8161	25.5949	41.4141	39.4129	41.0667	31.1301	33.954	33.0757	21.5687	25.0708	36.3277	38.0787	35.9107	18.4001	0.750457	2.96013
74.196	23.8849	27.5723	30.8824	27.2994	37.8119	31.3747	26.9053	33.576	10.832	25.7458	41.692	39.5796	40.7192	30.8521	33.6427	33.1869	21.3649	25.2993	36.374	37.9305	35.8042	18.2102	0.778251	3.33536
74.396	24.0702	27.3222	30.5893	27.2135	37.5673	31.1634	26.7941	33.5482	10.8479	25.8967	41.97	39.7464	40.3718	30.5742	33.3314	33.298	21.161	25.5279	36.4203	37.7823	35.6977	18.0202	0.844959	3.94685
74.596	24.2555	27.072	30.2962	27.1276	37.3227	30.9522	26.6829	33.5204	10.8638	26.0476	42.2479	39.9132	40.0244	30.2962	33.0201	33.4092	20.9572	25.7564	36.4666	37.634	35.5911	17.8303	0.911666	4.55833
74.796	24.4408	26.8219	30.2406	27.0512	37.0781	30.7409	26.5717	33.4926	10.8796	26.1985	42.4147	40.0132	39.7798	30.1406	32.8904	33.6038	20.7534	25.985	36.4666	37.597	35.4846	17.6404	0.978373	5.16981
74.996	24.6261	26.5717	30.185	26.9748	36.8446	30.8299	26.4605	33.4648	10.8955	26.3494	42.5815	40.1133	39.5352	29.9849	32.7607	33.7983	20.5495	26.2135	36.4666	37.5599	35.378	17.4504	1.04508	5.7813
75.196	24.7836	26.4328	30.1294	26.8983	36.6112	30.9188	26.303	33.4741	10.8733	26.783	42.7482	40.2134	39.2906	29.8293	32.631	33.9929	20.3457	26.442	36.4666	37.5228	35.2715	17.2605	1.11179	6.39278
75.396	24.9411	26.2938	30.0739	26.8219	36.3777	31.0078	26.1455	33.4833	10.851	27.2166	42.915	40.3134	39.046	29.6736	32.5013	34.1875	20.1419	26.6706	36.5083	37.5715	35.1649	17.0706	1.19517	6.3094
75.596	25.0986	26.1548	30.0183	26.7454	36.1442	31.0967	25.988	33.4926	10.8288	27.6502	43.0818	40.4135	38.8014	29.518	32.3716	34.382	19.9381	26.8991	36.55	37.6201	35.0584	16.8806	1.27856	6.22601
75.796	25.2561	26.0158	29.9627	26.669	35.9107	31.1856	25.8305	33.5019	10.8066	28.0838	43.1707	40.5358	38.5373	29.379	32.2418	34.5766	19.7342	27.1276	36.5917	37.6688	34.9518	16.6907	1.69548	7.28221
75.996	25.4136	25.8769	29.9071	26.5926	35.6143	31.3524	25.673	33.5111	10.7843	28.5174	43.2597	40.6581	38.2733	29.24	32.2789	34.7063	19.9195	27.4982	36.6334	37.7174	34.8453	16.5008	2.1124	8.33841
76.196	25.5711	25.7379	29.8515	26.5161	35.3178	31.5192	25.5155	33.5204	11.2291	28.8787	43.3486	40.7804	38.0092	29.101	32.316	34.836	20.1048	27.8688	36.6751	37.766	34.7387	16.3109	2.64605	9.68367
76.396	25.5572	25.6267	30.1202	26.5439	35.0213	31.686	25.6916	33.5297	11.6738	29.24	43.4375	40.9027	37.7452	28.9621	32.353	34.9657	20.2901	28.2394	36.7168	37.8147	34.6322	16.1209	3.17971	11.0289
76.596	25.5433	25.5155	30.3889	26.5717	35.0769	31.8666	25.8676	33.5389	12.1185	29.6013	43.5265	41.025	37.9259	29.0177	32.3901	35.0954	20.4754	28.61	36.7585	37.8633	34.529	15.8668	3.71337	12.3742
76.796	25.5294	25.4044	30.6575	26.5995	35.1325	32.0473	26.0436	33.5482	12.5632	29.9627	43.7766	41.2751	38.1065	29.0733	32.4271	35.2251	20.6607	28.9806	36.8002	37.912	34.4257	15.6127	4.24703	13.7195
76.996	25.5155	25.2932	30.9262	26.6273	35.1881	32.2279	26.2197	33.5575	12.7207	30.1758	44.0268	41.5253	38.2872	29.1288	32.4642	35.3549	20.846	29.3512	36.8187	37.912	34.3225	15.3586	4.78069	15.0647
77.196	25.5256	25.2174	31.1949	26.6551	35.2437	32.4086	26.3957	33.5667	12.8782	30.3889	43.7766	41.5948	38.4679	29.1844	32.2974	35.3771	20.8923	29.5921	36.8372	37.912	34.2192	15.1044	4.7251	15.0647
77.396	25.5357	25.1416	31.4636	26.6829	35.07	32.4017	26.5717	33.576	13.0357	30.602	43.5265	41.6642	38.0787	29.1566	32.1307	35.3993	20.9387	29.833	36.8558	37.912	34.116	14.8503	4.66951	15.0647
77.596	25.5459	25.0658	31.1949	26.5161	34.8962	32.3947	26.3494	33.5273	13.1932	30.8151	43.2763	41.7337	37.6896	29.1288	31.9639	35.4216	20.985	30.0739	36.8743	37.912	34.0128	14.5962	4.61392	15.0647
77.796	25.556	24.99	30.9262	26.3494	34.7225	32.3878	26.127	33.4787	13.3507	31.0281	43.0262	41.8032	37.3005	29.101	31.7971	35.4438	21.0313	30.3147	36.8928	37.912	33.9095	14.3421	4.7251	15.1481
77.996	25.5661	24.9142	30.6575	26.1826	34.5488	32.3808	25.9047	33.4301	13.5082	31.2412	42.8409	41.6365	36.9114	29.0733	31.6304	35.466	21.0776	30.5556	36.9114	37.912	34.0763	13.8973	4.83628	15.2315
78.196	25.5762	24.8383	30.3889	26.0158	34.3751	32.3739	25.6823	33.3814	13.4082	31.6748	42.6556	41.4697	36.5222	29.0455	31.3921	35.4422	21.124	30.7965	36.9558	37.7785	34.2875	13.5305	4.94746	15.3149
78.396	25.5863	24.7625	30.1202	25.8491	34.2014	32.3669	25.4599	33.3328	13.3081	32.1084	42.4703	41.3029	36.1331	29.0177	31.1539	35.4184	21.1054	31.1023	37.0003	37.6451	34.4988	13.1636	5.05863	15.3983
78.596	25.5964	24.6867	29.8515	25.6823	34.0277	32.36	25.2376	33.2841	13.208	32.542	42.5815	41.0917	35.8691	29.2122	30.9156	35.3946	21.0869	31.408	37.0448	37.5117	34.71	12.7967	5.00304	16.9177
78.796	25.6065	24.6109	29.9547	25.2773	33.8539	32.353	25.0152	33.2355	13.108	32.9756	42.6927	40.8804	35.605	29.4068	30.6774	35.3707	21.0684	31.7137	37.0892	37.3783	34.9213	12.4298	4.94746	18.4371
78.996	25.6166	24.5351	30.058	24.8723	33.5019	32.4642	24.7929	33.1869	13.0079	33.4092	42.8038	40.6692	35.341	29.6013	30.4392	35.3469	21.0498	32.0195	37.1337	37.2449	35.1325	12.0629	4.89187	19.9566
79.196	25.6267	24.4593	30.1612	24.4673	33.1498	32.5754	24.4704	33.4092	12.9153	33.8539	42.915	40.458	35.0769	29.7959	30.2009	35.3231	21.0313	32.3252	37.0305	37.0622	37.912	11.0623	4.39156	20.3457
79.396	25.7194	24.2555	30.2645	24.0623	32.7977	32.6866	24.148	33.6316	12.8226	34.2987	43.0262	40.2467	34.4654	29.9071	29.9627	35.2993	21.0128	32.631	36.9272	36.8796	37.9243	10.9264	4.05803	21.0684
79.596	25.812	24.0517	30.3677	23.6573	32.4457	32.7977	23.8256	33.8539	12.73	34.7434	42.8594	39.8854	33.8539	30.0183	29.8237	35.4521	21.1796	32.7183	36.824	36.6969	37.9367	10.7905	3.26124	21.0498
79.796	25.9047	23.8478	30.4709	23.2522	32.0936	32.9089	23.5032	34.0763	12.6373	35.1881	42.6927	39.5241	33.2425	30.1294	29.6847	35.605	21.3463	32.8057	36.7208	36.5143	37.949	10.6546	2.46446	21.0313
79.996	25.9973	23.644	30.5742	22.8472	31.7415	33.0201	23.1808	34.2987	12.5447	35.6328	42.5259	39.1627	32.631	30.2406	29.5458	35.7579	21.5131	32.893	36.6175	36.3316	37.9614	10.5187	1.66768	21.0128
80.195	26.09	23.4402	30.7727	22.8075	31.5668	33.0439	23.153	34.5488	12.452	36.0775	42.3591	38.8014	32.2752	30.3407	29.4068	35.9107	21.6799	32.9804	36.5143	36.149	37.9737	10.3829	1.7418	20.7534
80.395	26.1826	23.2364	30.9712	22.7678	31.3921	33.0677	23.1252	34.799	12.855	36.3694	42.1182	38.579	31.9194	30.4407	29.2678	36.0636	21.8466	33.0677	36.411	35.9663	37.9861	10.247	1.81592	20.494
80.595	26.3176	23.0696	31.1698	22.7281	31.2174	33.0916	23.0974	35.0491	13.2581	36.6612	41.8773	38.3567	31.5637	30.5408	29.1288	36.2165	22.0134	33.1551	36.411	36.3555	37.9984	10.1111	1.89004	20.2345
80.795	26.4526	22.9028	31.3683	22.6884	31.0427	33.1154	23.0696	35.2993	13.6611	36.953	41.6365	38.1343	31.2079	30.6409	28.9899	36.3694	22.1802	33.2425	36.411	36.7446	38.0108	9.97521	1.93173	20.1512
80.995	26.5876	22.7361	31.5668	22.6487	30.868	33.1392	23.1029	35.7106	14.0641	37.2449	41.8143	38.0676	30.8521	30.7409	28.8509	36.5222	22.6156	33.2425	36.411	37.1337	38.0231	9.83932	1.97342	20.0678
81.195	26.7226	22.5693	31.7654	22.609	30.6933	33.163	23.1363	36.122	14.6534	37.5673	41.9922	38.0009	30.4519	30.9299	29.0733	36.8002	23.0511	33.2425	36.411	37.5228	38.3381	9.30196	2.01512	19.9844
81.395	26.8576	22.4025	31.9639	22.5693	30.5186	33.1869	23.1697	36.5333	15.2426	37.8897	42.1701	37.9342	30.0516	31.1189	29.2956	37.0781	23.4865	33.2425	36.411	37.912	38.6532	8.76459	2.05681	19.901
81.595	26.9926	22.2358	32.1863	22.7043	30.4789	33.3854	23.203	36.9447	15.8319	38.2121	42.348	37.8675	29.6514	31.3079	29.518	37.3561	23.922	33.2425	36.3138	38.0787	38.9682	8.22723	2.16799	19.7064
81.795	27.1276	22.069	32.4086	22.8393	30.4392	33.5839	23.2364	37.3561	16.4211	38.5346	42.5259	37.8008	29.2511	31.4969	29.7403	37.634	24.3574	33.2425	36.2165	38.2455	38.6902	7.56016	2.27916	19.5119
81.995	26.9609	22.1385	32.631	22.9743	30.3995	33.7825	23.1585	37.4561	17.0104	38.857	42.6185	37.6896	28.8509	31.686	29.9627	37.912	24.7929	33.2425	36.1192	38.4123	38.4123	6.89308	2.94624	18.817
82.195	26.7941	22.208	32.8533	23.1093	30.3597	33.981	23.0807	37.5562	17.3439	39.0886	42.7112	37.5784	28.6563	32.1168	30.32	38.1105	24.8882	33.2027	36.0219	38.579	38.1343	6.22601	3.61331	18.1221
82.395	26.6273	22.2774	33.0757	23.2443	30.32	34.1795	23.0029	37.6563	17.6774	39.3202	42.8038	37.4672	28.4618	32.5476	30.6774	38.309	24.9835	33.163	35.9886	38.5123	37.8564	5.55894	3.63184	17.6218
82.595	26.4605	22.3469	33.298	23.3793	30.2803	34.3781	22.9251	37.7563	18.011	39.5518	42.8316	37.4672	28.2672	32.9784	31.0348	38.5076	25.0788	33.1233	35.9552	38.4456	37.2727	4.78069	3.65037	17.1215
82.795	26.4467	22.333	33.5204	23.5143	30.2406	34.5766	22.8472	37.8564	18.3445	39.7835	42.8594	37.4672	28.0726	33.4092	31.3921	38.7061	25.1741	33.0836	35.9219	38.3789	36.689	4.00244	3.6689	16.6212
82.995	26.4328	22.3191	33.569	23.695	30.3756	34.6798	22.7639	38.0324	18.678	40.0151	42.8872	37.4672	27.9893	33.752	31.7495	38.9046	25.2693	33.0439	35.8885	38.3122	36.8975	3.37706	3.11301	16.0283
83.195	26.4189	22.3052	33.6177	23.8756	30.5106	34.7831	22.6805	38.2084	19.0116	40.2467	42.915	37.4672	27.9059	34.0948	32.1068	39.1032	25.3646	33.0042	35.8552	38.2455	37.1059	2.75167	2.55711	15.4353
83.395	26.405	22.2913	33.6663	24.0563	30.6456	34.8863	22.5971	38.3845	19.1783	40.4135	42.9428	37.4672	27.8225	34.4376	32.4642	39.3017	25.4599	32.9645	35.9385	38.3706	37.3144	2.12629	2.00122	14.8424
83.595	26.3911	22.2774	33.715	24.237	30.7806	34.9895	22.5137	38.5605	19.3451	40.5803	42.9706	37.4672	27.7391	34.7804	32.7501	39.4367	25.5044	32.8867	36.0219	38.4957	37.5228	1.50091	1.89004	14.7868
83.795	26.3772	22.2636	33.7636	24.4176	30.9156	35.0928	22.4303	38.7365	19.5119	40.747	43.058	37.5467	27.6557	35.1232	33.036	39.5717	25.5489	32.8089	36.1053	38.6207	37.7174	1.13958	1.77886	14.7312
83.995	26.3633	22.2497	33.8122	24.5983	31.0506	35.196	22.3469	38.9126	19.6786	40.9138	43.1453	37.6261	27.5723	35.466	33.3219	39.7067	25.5934	32.731	36.1887	38.7458	37.912	0.778251	1.66768	14.6756
84.195	26.3494	22.2358	33.8609	24.779	31.1856	35.2993	22.3231	39.0873	19.8454	41.0806	43.2327	37.7055	27.6438	35.736	33.6078	39.8417	25.6378	32.6532	36.3332	38.4123	38.1065	0.41692	1.5565	14.62
84.395	26.3355	22.2219	33.9095	24.9596	31.3038	35.3201	22.2993	39.262	19.8295	41.0964	43.32	37.7849	27.7153	36.006	33.8936	39.9767	25.6823	32.5754	36.4778	38.0787	38.3011	0.0555894	1.44532	14.5644
84.595	26.3216	22.208	33.7983	25.0311	31.4219	35.341	22.2755	39.4367	19.8136	41.1123	43.4074	37.8643	27.7868	36.276	34.1795	40.1117	25.7268	32.4976	36.6223	37.7452	38.5568	0.0555894	1.41753	13.6194
84.795	26.3077	22.1941	33.6872	25.1026	31.54	35.3618	22.2516	39.6114	19.7978	41.1282	43.4947	37.9437	27.8582	36.5461	34.4654	40.2467	25.7712	32.4197	36.7668	37.4117	38.8125	0.0555894	1.38973	12.6744
84.995	26.2938	22.1802	33.576	25.1741	31.6582	35.3826	22.2278	39.7861	19.7819	41.1441	43.5821	38.0231	27.9297	36.8161	34.7619	40.4135	25.8157	32.3419	36.9114	37.0781	39.0682	0.0555894	1.36194	11.7294
85.195	26.5606	22.0468	33.4648	25.2455	31.7763	35.4035	22.204	39.9608	19.766	41.16	43.7409	38.2773	28.0012	37.0861	35.0584	40.5803	25.8602	32.2641	36.8113	36.8224	39.3239	0.0555894	1.33415	10.7843
85.395	26.8274	21.9133	33.3536	25.317	31.8944	35.4243	22.1802	40.1355	19.7501	41.1759	43.8997	38.5314	28.0726	37.3561	35.3549	40.747	25.9047	32.1863	36.7112	36.5667	39.5796	0.0555894	1.43143	10.0339
85.595	27.0943	21.7799	33.2425	25.3885	32.0125	35.4452	22.447	40.3245	19.7342	41.1917	44.0586	38.7855	28.4951	37.5006	35.7996	40.9471	26.1048	32.1751	36.6112	36.311	40.1633	0.125076	1.52871	9.28343
85.795	27.3611	21.6465	33.1313	25.4599	32.1307	35.466	22.7138	40.5135	19.8676	41.6365	44.2174	39.0396	28.9176	37.6451	36.2443	41.1473	26.3049	32.164	36.5111	36.0553	40.747	0.194563	1.62599	8.53297
85.995	27.6279	21.5131	33.4092	25.6902	32.4324	35.466	22.9807	40.7026	20.0011	42.0812	44.3762	39.2938	29.3401	37.7897	36.689	41.3474	26.505	32.1529	36.411	35.7996	41.3307	0.26405	1.72327	7.78251
86.195	27.6488	21.5061	33.6872	25.9205	32.7342	35.466	23.2475	40.8916	20.1345	42.5259	44.535	39.5479	29.7626	37.9342	37.1337	41.5475	26.7051	32.1418	36.3647	35.9849	41.9144	0.333536	1.75107	7.61575
86.395	27.6696	21.4992	33.9651	26.1508	33.036	35.466	23.5143	41.0806	20.2679	42.9706	44.6939	39.802	30.185	38.0787	37.5784	41.7476	26.9053	32.1307	36.3184	36.1702	42.3258	0.378008	1.77886	7.44898
86.595	27.6905	21.4922	34.2431	26.3811	33.3378	35.466	23.9924	41.1361	20.4013	43.4153	44.7634	39.941	30.9077	38.1121	38.2038	41.8866	27.7391	32.3113	36.2721	36.3555	42.7371	0.422479	1.80666	7.28221
86.795	27.7113	21.4853	34.521	26.6114	33.6395	35.466	24.4704	41.1917	20.7163	43.8508	44.8328	40.0799	31.6304	38.1454	38.8292	42.0256	28.5729	32.492	36.2258	36.5408	43.1485	0.466951	1.83445	7.11544
86.995	27.7322	21.4783	34.799	26.8417	33.9413	35.466	24.9485	41.2473	21.0313	44.2862	44.9023	40.2189	32.353	38.1788	39.4546	42.1646	29.4068	32.6727	36.1794	36.7261	43.5598	0.511422	1.85669	7.07097
87.195	27.753	21.4714	35.0769	27.072	34.2431	35.466	25.4266	41.3029	21.3463	44.7217	44.9718	40.3579	33.0757	38.2121	40.0799	42.3035	30.2406	32.8533	36.1331	36.9114	43.9712	0.555894	1.87892	7.0265
87.395	27.7738	21.4645	35.5031	27.3592	34.656	35.3549	25.9047	41.3585	21.6613	45.1571	45.0413	40.4969	33.7983	38.2455	40.5691	42.5259	31.0411	32.82	36.311	37.0003	44.3159	1.01173	1.90116	6.98203
87.595	27.7947	21.4575	35.9293	27.6465	35.069	35.2437	26.5495	41.503	21.9763	45.5926	45.1108	40.6358	34.3765	38.5234	41.0583	42.7482	31.8416	32.7866	36.4889	37.0892	44.6605	1.46756	1.92339	6.93756
87.795	27.7745	21.4575	36.3555	27.9337	35.4819	35.1325	27.1943	41.6476	22.2913	46.028	45.1803	40.7748	34.9546	38.8014	41.5475	42.9706	32.6421	32.7533	36.6668	37.1782	45.0052	1.92339	1.94563	6.89308
87.995	27.7543	21.4575	36.7816	28.2209	35.8949	35.0213	27.8392	41.7921	22.7639	46.0558	45.2498	40.9138	35.5327	39.0793	42.0367	43.193	33.4426	32.7199	36.8446	37.2671	45.3498	2.37923	2.03828	6.07777
88.195	27.7341	21.4575	37.2078	28.5081	36.3078	34.9101	28.484	41.9366	23.2364	46.0836	45.2498	41.1917	36.1109	39.3573	42.5259	43.4153	34.2431	32.6866	37.0225	37.3561	45.6945	2.83506	2.13093	5.26246
88.395	27.7138	21.4575	37.634	28.7953	36.7208	34.799	29.1288	42.0812	23.7089	46.1114	45.2428	40.9972	36.689	39.6352	42.9039	43.482	34.6989	32.5087	37.3227	37.1226	45.4388	3.2353	2.22358	4.44715
88.595	27.6936	21.4575	37.7521	28.7814	37.1337	34.6878	29.4716	42.0163	24.1814	46.1392	45.2359	40.8026	37.1559	39.8687	43.2819	43.5487	35.1547	32.3308	37.6229	36.8891	45.1831	3.63555	2.44593	4.36377
88.795	27.6734	21.4575	37.8703	28.7675	37.2542	34.5859	29.8144	41.9515	24.6539	46.167	45.2289	40.608	37.6229	40.1022	43.6599	43.6154	35.6106	32.1529	37.9231	36.6556	44.9273	4.03579	2.66829	4.28038
88.995	27.6532	21.4575	37.9884	28.7536	37.3746	34.484	30.1572	41.8866	25.1264	46.1948	45.222	40.4135	38.0898	40.3357	44.0379	43.6821	36.0664	31.975	38.2233	36.4222	44.6716	4.43603	2.89065	4.197
89.195	27.633	21.4575	38.1065	28.7397	37.495	34.382	30.5	41.8217	25.182	45.9168	45.215	40.2189	38.5568	40.5691	44.4159	43.7488	36.5222	31.7971	38.5234	36.1887	44.4159	4.83628	3.11301	4.11361
89.395	27.6128	21.4575	38.2247	28.7258	37.6155	34.2801	30.8428	41.7569	25.2376	45.6389	45.2081	40.0244	39.0238	40.8026	44.402	43.7766	36.7029	31.6026	38.768	35.844	43.6933	4.89187	3.37706	4.00244
89.595	27.5926	21.4575	38.3428	28.7119	37.7359	34.1782	31.1856	41.692	25.2932	45.3609	45.2011	39.8298	39.3573	40.6636	44.3881	43.8044	36.8836	31.408	39.0126	35.4994	42.9706	4.94746	3.6411	3.89126
89.795	27.5723	21.4575	38.4609	28.698	37.8564	34.0763	31.1301	41.6682	25.3488	45.083	45.1942	39.6352	39.6908	40.5247	44.3742	43.8322	37.0642	31.2134	39.2572	35.1547	42.2479	5.00304	3.90515	3.78008
89.995	27.5723	21.4654	38.579	28.6841	37.5117	34.3654	31.0745	41.6444	25.4044	44.805	45.0052	39.7909	39.9549	40.2189	44.3603	43.86	37.2449	31.0189	39.5018	34.8101	41.5253	5.05863	4.1692	3.6689
90.195	27.5723	21.4734	38.5076	28.6285	37.1671	34.6544	31.0189	41.6206	25.4599	44.5271	44.8162	39.9465	40.2189	39.9132	44.3047	43.8378	37.1893	31.0078	39.7464	34.4654	40.8026	5.11422	4.23869	3.71059
90.395	27.5723	21.4813	38.4361	28.5729	36.8224	34.9435	30.9633	41.5967	25.3488	44.0731	44.6272	40.1022	40.483	39.6074	44.2492	43.8156	37.1337	30.9966	39.5574	34.2653	39.9688	5.16981	4.30818	3.75228
90.595	27.5723	21.4893	38.3646	28.5174	36.4778	35.2326	30.9077	41.5729	25.2376	43.6191	44.4382	40.2578	40.747	39.3017	44.1936	43.7933	37.0781	30.9855	39.3684	34.0652	39.1349	5.2254	4.37766	3.79398
90.795	27.5723	21.4972	38.2931	28.4618	36.1331	35.5216	30.8521	41.5491	25.1264	43.1652	44.2492	40.4135	40.9805	38.9904	44.138	43.7711	37.0225	30.9744	39.1794	33.8651	38.1529	4.78069	4.44715	3.83567
90.995	27.5723	21.5052	38.2217	28.4062	36.1442	35.9219	30.7965	41.5253	25.0152	42.7112	44.4715	40.5664	41.214	38.6791	44.0824	43.7488	36.9669	30.9633	38.9904	33.6649	37.1708	4.33597	5.1587	3.61331
91.195	27.5723	21.5131	38.1502	28.3506	36.1553	36.3221	30.9951	41.6523	24.904	42.2572	44.6939	40.7192	41.4474	38.3678	44.175	43.7488	37.1986	30.8984	38.8014	33.4648	36.1887	3.89126	5.87024	3.39095
91.395	27.5723	21.521	38.0787	28.295	36.1665	36.7223	31.1936	41.7794	24.7929	41.8032	44.9162	40.8721	41.6809	38.0565	44.2677	43.7488	37.4302	30.8336	38.8347	33.1757	35.4846	3.68743	6.58178	3.1686
91.595	27.5723	21.529	38.2852	28.2712	36.1776	37.1226	31.3921	41.9065	24.7849	41.4459	45.1386	41.025	41.9144	37.7452	44.3603	43.7488	37.6618	30.7687	38.8681	32.8867	34.7804	3.4836	7.29333	2.94624
91.795	27.5723	21.5369	38.4917	28.2474	36.1887	37.5228	31.5907	42.0335	24.777	41.0885	45.3239	41.1639	42.2813	37.5451	44.453	43.7488	37.8934	30.7039	38.9015	32.5976	34.0763	3.27977	8.00487	2.72388
91.995	27.5723	21.5449	38.6982	28.2235	36.1887	37.912	31.7892	42.1606	24.769	40.7311	45.5092	41.3029	42.6482	37.345	44.5456	43.7488	38.1251	30.639	38.9348	32.3086	31.1301	4.39156	8.26429	2.6127
92.195	27.5723	21.5528	38.9046	28.1997	36.1887	38.3011	31.9877	42.2876	24.7611	40.3738	45.6945	41.4419	43.0151	37.1448	44.6383	43.7488	38.3567	30.5742	38.9682	32.0195	30.4074	7.11544	8.52371	2.50152
92.395	27.5723	21.5607	39.1111	28.1759	36.1887	38.6902	32.1863	42.4147	24.7532	40.0164	45.8798	41.5809	43.382	36.9447	44.6939	43.8971	38.5512	30.5649	39.2572	32.253	30.0739	9.50579	8.78312	2.39034
92.595	27.5723	21.5687	39.3176	28.1521	36.1887	39.0793	32.3345	42.739	24.7452	39.6591	46.0651	41.7198	43.7488	36.7446	44.7495	44.0453	38.7458	30.5556	39.5463	32.4864	29.4465	9.63285	9.31122	3.1686
92.795	27.5909	21.6243	39.5241	28.1282	36.1887	39.4685	32.4827	43.0632	24.7373	39.3017	46.2504	41.8588	44.0731	36.6519	44.805	44.1936	38.9404	30.5464	39.8354	32.7199	28.8191	9.75991	9.83932	3.94685
92.995	27.6094	21.6799	39.5982	28.1097	36.1887	39.8576	32.631	43.3875	24.4482	39.0793	46.3171	42.1923	44.3974	36.5593	44.8606	44.3418	39.1349	30.5371	40.1244	32.9534	28.1918	9.88697	10.5203	4.68341
93.195	27.6279	21.7355	39.6723	28.0912	36.2999	40.2912	32.7792	43.7118	24.1591	38.857	46.3838	42.5259	44.7217	36.4666	44.9162	44.49	39.3295	30.5278	40.4135	33.1869	27.5644	10.014	11.2013	5.41997
93.395	27.6465	21.791	39.7464	28.0726	36.411	40.7248	32.9274	44.0361	23.8701	38.6346	46.4505	42.8594	45.0459	36.374	44.9718	44.6383	39.5241	30.5186	40.7007	33.1961	26.937	10.1411	11.8822	6.15652
93.595	27.665	21.8466	39.8205	28.0541	36.5222	41.1584	33.0757	44.3603	23.581	38.4123	46.5172	43.193	45.3702	36.2813	45.2498	44.9162	39.8909	30.5186	40.9879	33.2054	26.3097	10.2682	12.5632	6.89308
93.795	27.6835	21.9022	39.8947	28.0356	36.6334	41.592	33.0618	44.6522	23.292	38.1899	46.5839	43.5265	45.6945	36.1887	45.5277	45.1942	40.2578	30.5186	41.2751	33.2147	25.6823	10.3952	13.3137	7.62964
93.995	27.702	21.9578	39.9688	28.0171	36.7446	42.0256	33.0479	44.944	23.2125	38.3646	46.9842	43.7377	46.0002	36.1887	45.8057	45.4721	40.6247	30.5186	41.5623	33.2239	25.2654	9.9505	14.0641	8.3662
94.195	27.7206	22.0134	40.3208	27.9429	37.2588	42.4842	33.034	45.2359	23.1331	38.5393	47.3844	43.949	46.306	36.1887	46.0836	45.7501	40.9916	30.5186	41.8495	33.2332	24.8485	9.50579	14.8146	9.10276
94.395	27.7391	22.069	40.6729	27.8688	37.773	42.9428	33.0201	45.5277	23.0537	38.714	47.7846	44.1602	46.6117	36.1887	46.3615	46.028	41.3585	30.5186	42.1368	33.2425	24.4315	9.06107	15.565	9.83932
94.595	27.6557	21.9648	41.025	27.7947	38.2872	43.4014	32.9228	45.4999	22.9743	38.8887	48.1849	44.3714	46.9174	36.1887	46.8063	46.1948	41.7198	30.4769	42.2201	33.715	24.0146	8.61636	16.8436	10.6593
94.795	27.5723	21.8605	41.15	27.6001	38.8014	43.86	32.8255	45.4721	22.8949	39.0635	48.5851	44.5827	47.2232	36.1887	47.251	46.3615	42.0812	30.4352	42.3035	34.1875	23.7645	7.61575	18.1221	11.4792
94.995	27.489	21.7563	41.2751	27.4056	38.9404	44.0175	32.7283	45.4443	22.8155	39.2382	48.9465	44.68	47.5289	36.1887	47.6957	46.5283	42.4425	30.3935	41.7615	34.4654	23.5143	6.61514	19.4007	12.2992
95.195	27.4056	21.6521	41.4002	27.211	39.0793	44.175	32.631	45.4165	22.7361	39.4129	49.3078	44.7773	47.7235	36.1748	48.1404	46.6951	42.8038	30.3518	41.2195	34.7434	23.3793	6.44837	20.6793	13.1191
95.395	27.3222	21.5478	41.5253	27.0164	39.2183	44.3325	32.3308	45.2164	22.1023	39.5018	49.6691	44.8745	47.9181	36.1609	48.0959	46.6506	42.7927	30.3518	40.6775	35.0213	23.2443	6.2816	21.2685	13.6083
95.595	27.2388	21.4436	41.3724	26.8636	39.3573	44.49	32.0306	45.0163	21.4686	39.5908	50.0304	44.9718	48.1126	36.147	48.0515	46.6061	42.7816	30.3518	40.1355	35.2993	23.1093	6.11483	21.8577	14.0975
95.795	27.1554	21.3394	41.2195	26.7107	39.4963	44.6475	31.7304	44.8162	20.8349	39.6797	50.3195	44.8162	48.3072	36.1331	48.007	46.5617	42.7705	30.3518	39.663	35.3687	22.9743	5.94806	22.447	14.5867
95.995	27.072	21.2351	41.0667	26.5578	39.6352	44.805	31.4302	44.616	20.2012	39.7686	50.6086	44.6605	48.5017	36.2072	47.9625	46.5172	42.7594	30.3518	39.1905	35.4382	22.8393	5.7813	23.0362	15.0758
96.195	27.0063	21.0279	40.9138	26.405	39.5426	44.7124	31.1301	44.4159	19.5675	39.8576	50.8976	44.5049	48.6963	36.2813	47.9181	46.4727	42.7482	30.3518	38.718	35.5077	22.7043	5.61453	23.6255	15.565
96.395	26.9406	20.8208	40.7609	26.2521	39.4499	44.6197	30.7076	44.0601	18.9699	39.6352	51.1867	44.3492	48.8909	36.3555	47.8783	46.441	42.7085	30.3915	38.2455	35.5772	22.5693	5.44776	24.3204	17.1771
96.595	26.8749	20.6136	40.608	26.0992	39.3573	44.5271	30.2851	43.7044	18.3723	39.4129	51.4758	44.1936	49.0854	36.4296	47.8386	46.4092	42.6688	30.4312	37.8564	35.466	22.0412	5.00304	25.0152	18.7892
96.795	26.8092	20.4064	40.4552	25.9463	39.8298	44.6105	29.8626	43.3486	17.7747	39.1905	51.7259	44.2908	49.28	36.5037	47.7989	46.3774	42.6291	30.4709	37.4672	35.3549	21.5131	4.55833	24.9152	19.6342
96.995	26.7435	20.1992	40.3023	25.7935	40.3023	44.6939	29.4401	42.9928	17.1771	38.9682	51.9761	44.3881	49.4746	36.5778	47.7592	46.3457	42.5894	30.5106	37.0781	35.2437	21.4878	4.4421	24.8151	20.4791
97.195	26.6779	19.992	40.1355	25.7101	40.4042	44.7217	29.0177	42.6371	16.8621	38.7458	52.2262	44.4854	49.5301	36.6427	47.7195	46.3139	42.5497	30.5503	36.689	35.1325	21.4626	4.32587	24.715	21.3241
97.395	26.6122	19.7848	39.9688	25.6267	40.5061	44.7495	28.862	42.4759	16.5471	38.5234	52.4764	44.5827	49.5857	36.7075	47.6798	46.2821	42.51	30.59	36.2999	35.0213	21.4373	4.20963	24.615	22.169
97.595	26.5465	19.5776	39.802	25.5433	40.608	44.7773	28.7064	42.3146	16.2321	38.3011	52.7654	44.6383	49.6413	36.7724	47.6401	46.2504	42.4703	30.6298	35.9107	34.9101	21.412	4.0934	24.5149	23.014
97.795	26.4808	19.3704	39.6352	25.4599	40.71	44.805	28.5507	42.1534	15.9171	38.0787	53.0545	44.6939	49.6969	36.8372	47.5845	46.306	42.5704	30.652	35.5883	34.8323	21.3868	3.97717	24.7293	23.2364
97.995	26.4151	19.1632	39.4685	25.3766	40.8119	44.8328	28.3951	41.9922	15.6021	37.8564	53.3436	44.7495	49.7525	36.9021	47.5289	46.3615	42.6704	30.6742	35.2659	34.7545	21.3615	3.86094	24.9438	23.4587
98.195	26.3494	18.956	39.3017	25.2932	40.9138	44.8606	28.2394	41.831	15.2871	37.634	53.6326	44.805	49.8081	36.9669	47.4733	46.4171	42.7705	30.6965	34.9435	34.6767	21.3362	3.7447	25.1582	23.6811
98.395	26.2938	18.9097	39.3295	25.2515	41.201	44.9718	28.0838	41.6698	15.3586	37.6261	53.9217	44.8606	50.0675	37.4487	47.4177	46.4727	42.8705	30.7187	34.6211	34.5988	21.311	3.62847	25.3726	23.9034
98.595	26.2382	18.8633	39.3573	25.2098	41.4882	45.083	27.9281	41.5086	15.43	37.6181	54.5777	45.083	50.3269	37.9305	47.3622	46.5283	42.9706	30.7409	34.2987	34.521	21.2857	3.51224	25.587	24.1258
98.795	26.1826	18.817	39.3851	25.1681	41.7754	45.1942	27.7725	41.3474	15.5015	37.6102	55.2336	45.3054	50.5863	38.4123	46.5561	46.4727	43.2207	30.866	34.4416	34.7434	21.2604	3.39601	25.8014	24.3482
98.995	26.127	18.7707	39.4129	25.1264	42.0626	45.3054	27.6168	41.1862	15.573	37.6023	55.8896	45.5277	50.8458	38.894	45.7501	46.4171	43.4709	30.9911	34.5845	34.9657	21.2351	3.27977	26.0158	24.5705
99.195	26.0714	18.7244	39.4407	25.0847	42.3498	45.4165	27.4612	41.025	15.6444	37.5943	56.5455	45.7501	51.1052	39.3758	44.944	46.3615	43.7211	31.1162	34.7275	35.1881	21.0962	3.12227	26.3772	24.7651
99.395	26.0158	18.678	39.4685	25.043	42.6371	45.5277	27.3778	40.8443	15.7159	37.5864	57.2015	45.9724	51.3646	39.8576	44.138	46.306	43.9712	31.2412	34.8704	35.4104	20.9572	2.96477	26.7385	24.9596
99.595	25.988	18.5252	39.4963	25.0013	43.0818	45.4629	27.2944	40.6636	15.7874	37.5784	57.7713	46.4727	52.1845	40.9416	43.6655	46.5283	44.2353	31.7693	35.0134	35.6328	20.8182	2.80726	27.0998	25.1542
99.795	25.9602	18.3723	39.5241	24.9596	43.5265	45.398	27.211	40.483	15.7457	37.3422	58.3411	46.973	53.0045	42.0256	43.193	46.7507	44.4993	32.2974	35.1563	35.8552	20.6793	2.64976	27.4612	25.3488
99.995	25.9324	18.2194	39.4198	24.8624	43.9712	45.3331	27.1276	40.3023	15.704	37.1059	58.9109	47.4733	53.8244	43.1096	42.7204	46.973	44.7634	32.8255	35.2993	36.0775	20.5403	2.49226	27.8225	25.5433
100.194	25.9047	18.0666	39.3156	24.7651	44.4159	45.2683	27.0442	40.1216	15.6623	36.8697	59.4806	47.9736	54.6444	44.1936	42.2479	47.1954	45.0274	33.3536	35.3231	36.0855	20.4013	2.33475	28.1838	25.7379
100.394	25.8769	17.9137	39.2114	24.6678	44.8606	45.2034	26.9609	39.941	15.6206	36.6334	59.2583	47.9922	55.6079	44.8236	41.97	47.4289	45.1719	33.7428	35.3469	36.0934	20.2107	2.19181	28.471	25.7472
100.594	25.8491	17.7608	39.1071	24.5705	45.3054	45.1386	26.8775	39.7603	15.5789	36.3972	59.0359	48.0107	56.5715	45.4536	41.692	47.6623	45.3165	34.1319	35.3707	36.1013	20.0201	2.04887	28.7582	25.7564
100.794	25.8213	17.6079	39.0029	24.4732	45.7389	45.4165	26.7941	39.5796	15.5372	36.1609	58.8136	48.0292	57.535	46.0836	41.4141	47.8958	45.461	34.521	35.3946	36.1093	19.8295	1.90592	29.0455	25.7657
100.994	25.7935	17.4551	38.8987	24.3759	46.1725	45.6945	26.3911	39.2322	15.4955	35.9246	58.8136	48.3072	58.0539	46.343	41.1361	48.1293	45.6055	34.9101	35.4184	36.1172	19.6389	1.76298	29.3327	25.7749
101.194	25.7657	17.3022	38.7944	24.2787	46.6061	45.9724	25.988	38.8848	15.4538	35.6884	58.8136	48.5851	58.5727	46.6024	40.8582	48.3628	45.7501	35.2993	35.4422	36.1252	19.4483	1.62003	29.6199	25.7842
101.394	25.7379	17.1493	38.6902	24.1814	47.0397	46.2504	25.585	38.5373	15.6651	35.4549	58.8136	48.8631	59.0915	46.8619	41.0667	48.6824	45.9029	35.4243	35.466	36.1331	19.2578	1.47709	29.9071	25.7935
101.594	25.7101	16.9965	38.6717	24.098	47.4733	46.5283	25.182	38.1899	15.8763	35.2214	58.8136	49.141	59.2305	46.973	41.2751	49.002	46.0558	35.5494	35.5772	36.3925	19.0672	1.33415	30.6668	25.7194
101.794	25.6823	16.8436	38.6532	24.0146	47.818	46.8174	24.9504	37.81	16.0876	34.988	59.2583	49.3356	59.3695	47.0842	41.4836	49.3217	46.2087	35.6745	35.6884	36.6519	18.8355	1.38047	31.4265	25.6452
101.994	25.724	16.649	38.6346	23.9312	48.1626	47.1064	24.7187	37.4302	16.2988	34.7545	59.703	49.5301	59.5084	47.1954	41.692	49.6413	46.3615	35.7996	35.7996	36.9114	18.6039	1.42679	32.1863	25.5711
102.194	25.7657	16.4545	38.6161	23.8478	48.5073	47.3955	24.4871	37.0503	16.51	34.521	59.4695	49.9526	59.6474	47.3066	41.7699	49.9415	46.3504	35.9107	35.9107	37.1708	18.3723	1.47312	32.164	25.5211
102.394	25.8074	16.2599	38.5976	23.7645	48.852	47.6846	24.2555	36.6705	16.5934	34.2709	59.2361	50.3751	59.4667	47.6818	41.8477	50.2417	46.3393	36.0219	36.0219	37.4302	18.1407	1.51944	32.1418	25.4711
102.594	25.8491	16.0653	38.579	23.6811	49.1966	47.9736	24.0239	36.2906	16.6768	34.0207	59.0026	50.7976	59.2861	48.057	41.9255	50.5419	46.3282	36.1331	36.1331	37.6896	17.909	1.56577	32.1195	25.421
102.794	25.9602	15.5372	38.0973	23.3846	49.33	48.1182	23.7923	35.9107	16.4545	33.9188	58.7691	51.2201	59.1054	48.4323	42.0033	50.8421	46.3171	36.2443	36.147	37.8286	17.6774	1.61209	32.0973	25.371
102.994	26.0714	15.0091	37.6155	23.0881	49.4634	48.2627	22.8611	35.7162	16.2321	33.8169	58.5356	51.6425	58.9248	48.8075	42.0812	51.1422	46.306	36.3555	36.1609	37.9676	17.2994	1.60097	32.0751	25.321
103.194	26.1826	14.481	37.1337	22.7916	49.5969	48.4072	21.93	35.5216	16.0097	33.715	58.1604	52.0595	58.8914	49.1521	42.2665	51.939	46.1207	36.2813	36.1748	38.1065	16.9214	1.58986	32.0528	25.2709
103.394	26.2938	13.9529	36.5889	22.8139	49.7303	48.5518	20.9989	35.3271	15.7874	33.6131	57.7852	52.4764	58.858	49.4968	42.4518	52.7358	45.9354	36.2072	36.1887	38.2455	16.5434	1.57874	32.0306	25.2209
103.594	26.4119	13.1886	36.0442	22.8361	49.8637	48.6963	20.0678	35.1325	15.565	33.5111	57.4099	52.8933	58.8247	49.8414	42.6371	53.5326	45.7501	36.1331	36.3332	38.3344	16.1654	1.56762	32.0084	25.1709
103.794	26.53	12.4242	35.4994	22.8584	50.4831	48.871	19.5341	34.988	15.3427	33.4092	57.0347	53.3102	58.7913	50.1861	42.915	54.737	45.713	36.1702	36.4778	38.4234	15.7874	1.5565	31.9861	25.1208
103.994	26.6482	11.6599	34.9546	22.8806	51.1025	49.0457	19.0005	34.8434	15.303	33.3695	57.5767	53.7827	58.758	50.5308	43.193	55.9415	45.6759	36.2072	36.6223	38.5123	15.4191	1.49396	31.9639	25.0708
104.194	26.7663	10.8955	34.4098	22.9028	51.722	49.2204	18.4668	34.6989	15.2633	33.3298	58.1187	54.2552	58.8136	50.9532	43.4709	57.1459	45.6389	36.2443	36.7668	38.6013	15.0508	1.43143	32.3669	24.8485
104.394	26.8844	10.1312	34.251	22.8393	52.3414	49.3951	17.9331	34.5544	15.2236	33.2901	58.6607	54.7278	58.8692	51.3757	43.6006	57.498	45.7315	36.2443	36.9114	38.6902	14.6825	1.36889	32.7699	24.6261
104.594	27.0025	9.36681	34.0922	22.7758	52.9608	49.5699	17.3995	34.4098	15.1838	33.2504	59.2027	55.2003	58.9248	51.7982	43.7303	57.85	45.8242	36.2443	36.8335	38.4567	14.3143	1.30635	33.173	24.4037
104.794	27.1207	8.60246	33.9334	22.7122	53.5802	49.7446	17.279	34.5303	15.1441	33.2107	59.2398	55.4782	58.9803	52.2207	43.86	58.2021	45.9168	36.2443	36.7557	38.2233	13.946	1.24381	33.576	24.1814
104.994	27.2388	7.8381	33.7745	22.6487	54.1997	49.9193	17.1586	34.6507	15.1044	33.171	59.2768	55.7562	59.0359	52.6432	43.6516	58.2577	45.9446	36.3972	36.6779	37.9898	13.5777	1.18127	34.2153	24.2648
105.194	27.2666	7.67134	33.6157	22.5852	54.7778	49.9526	17.0381	34.7712	15.0647	33.1313	59.3139	56.0341	59.1332	52.6848	43.4431	58.3133	45.9724	36.55	36.6001	37.7563	13.2094	1.11874	34.8545	24.3482
105.394	27.2944	7.50457	33.4569	22.5216	55.3559	49.986	16.9177	34.8916	15.3983	33.5204	58.4522	56.5205	59.2305	52.7265	43.2346	58.3689	46.0002	36.7029	36.5222	37.5228	12.8411	1.0562	35.1166	24.5785
105.594	27.3222	7.3378	33.298	22.4581	55.934	50.0193	16.7973	35.012	15.7318	33.9095	57.5906	57.0069	59.3278	52.7682	43.0262	58.4244	46.028	36.8558	36.7001	37.3338	12.5076	0.88943	35.3787	24.8087
105.794	27.35	7.17103	33.2536	22.4692	56.5122	50.0527	16.6768	35.1325	16.0653	34.2987	56.729	57.4933	59.4251	52.8099	42.9799	58.3411	46.2133	37.004	36.878	37.1448	12.1741	0.722662	35.6407	25.039
105.994	27.3778	7.00426	33.2091	22.4803	57.0903	50.086	16.9826	35.4521	16.3989	34.6878	55.8673	57.9797	59.1888	53.2129	42.9335	58.2577	46.3986	37.1522	37.0559	36.9558	11.8405	0.555894	35.9028	25.2693
106.194	27.4056	6.83749	33.1646	22.4915	57.5767	50.2528	17.2883	35.7718	16.7324	35.0769	55.8859	58.2577	58.9525	53.616	42.8872	58.1743	46.5839	37.3005	37.2338	36.7668	11.507	0.389126	36.1649	25.4996
106.394	27.3833	6.30384	33.1202	22.5026	58.0631	50.4196	17.594	36.0914	16.8992	35.744	55.9044	58.5356	58.7163	54.019	42.8409	58.0909	46.7692	37.4487	37.4117	36.5778	11.1735	0.222358	36.4269	25.7299
106.594	27.3611	5.77018	33.0757	22.5137	58.5495	50.5863	17.8998	36.411	17.0659	36.411	55.9229	58.8136	58.48	54.422	42.7946	58.0075	46.9545	37.597	37.4672	36.6556	11.0401	0.411361	36.689	25.9602
106.794	27.3389	5.23652	33.2345	22.4899	59.0359	50.7531	18.2889	36.6334	17.2327	37.0781	56.0619	58.5912	58.3828	54.7139	42.7482	57.9241	47.1398	37.7452	37.5228	36.7335	10.9066	0.600365	37.1671	26.1492
106.994	27.3166	4.70286	33.3933	22.4661	59.5084	51.0033	18.678	36.8558	17.3995	37.7452	56.2009	58.3689	58.2855	55.0057	42.8594	57.9241	47.5512	37.9564	37.5784	36.8113	10.7732	0.789369	37.6451	26.3383
107.194	27.2944	4.1692	33.5522	22.4422	59.9809	51.2534	19.0672	37.0781	17.7886	38.2316	56.3398	58.1465	58.1882	55.2975	42.9706	57.9241	47.9625	38.1677	37.634	36.8891	10.6398	0.978373	38.1232	26.5273
107.394	26.8219	4.03023	33.711	22.4184	59.703	51.5128	19.4563	37.3005	18.1777	38.718	56.4788	57.9241	58.0909	55.5894	43.0818	57.9241	48.3739	38.3789	37.6896	36.9669	10.5064	1.16738	38.6013	26.7163
107.594	26.3494	3.89126	33.8698	22.3946	59.4251	51.7723	19.8454	37.5228	18.5669	39.2044	55.8006	57.6573	58.0909	55.3948	43.193	57.9241	48.7852	38.5902	37.5414	36.9484	14.8424	4.22479	39.0793	26.9053
107.794	25.8769	3.75228	34.0286	22.3708	59.1471	52.0317	20.2345	37.7452	18.956	39.6908	55.1224	57.3905	58.0909	55.2003	43.3041	57.9241	49.1966	38.8014	37.3931	36.9299	19.0116	7.3378	39.3295	26.9145
107.994	25.4044	3.61331	34.1875	22.3469	59.161	52.6015	20.468	37.9231	19.0301	40.0151	54.4442	57.1237	58.0909	55.0057	43.6099	57.8686	49.4329	38.8848	37.2449	36.9114	21.2907	9.89491	39.5796	26.9238
108.194	25.3567	3.77214	34.1249	22.2774	59.1749	53.1712	20.7015	38.101	19.1042	40.3394	53.7661	56.8568	58.0909	54.8111	43.9156	57.813	49.6691	38.9682	37.0967	36.8928	22.5693	13.536	39.8298	26.9331
108.394	25.3091	3.93096	34.0624	22.208	59.1888	53.741	20.935	38.2789	19.1783	40.6636	53.0879	56.59	57.9056	55.2373	44.2214	57.7574	49.9054	39.0515	36.9484	36.8743	23.8478	17.1771	40.0799	26.9423
108.594	25.2614	4.08979	33.9999	22.1385	59.2027	54.3108	21.1684	38.4567	19.2525	40.9879	51.1978	55.2559	57.7203	55.6635	44.5271	57.7018	50.1416	39.1349	36.8002	36.8558	24.0424	17.7423	40.3301	26.9516
108.794	25.2138	4.24862	33.9373	22.069	58.8692	54.9362	21.4019	38.6346	19.3266	41.3122	50.1972	53.5882	57.535	56.0897	44.7717	57.5461	50.3418	39.1572	36.8319	36.8955	24.237	18.3074	40.5803	26.9609
108.994	25.1661	4.40744	33.8748	21.9995	58.5356	55.5616	21.6576	38.7792	19.4007	41.6365	50.1972	49.6969	56.3676	54.5332	45.0163	57.3905	50.5419	39.1794	36.8637	36.9352	24.4315	18.8726	40.8513	26.9053
109.194	25.1185	4.56627	33.8122	21.93	58.2021	56.187	21.9133	38.9237	19.7454	41.7587	50.1416	49.141	56.0897	52.0873	45.2609	57.2348	50.742	39.2016	36.8955	36.9749	24.6261	19.4378	41.1222	26.8497
109.394	25.0708	4.7251	33.7497	21.8605	57.8686	56.8124	22.169	39.0682	20.09	41.881	50.086	48.5851	55.4226	50.3084	45.5055	57.0792	50.9421	39.2239	36.9272	37.0146	24.8207	20.0029	41.3932	26.7941
109.594	24.9782	4.94746	33.6872	21.791	57.6351	57.0903	22.4248	39.2128	20.4347	42.0033	49.9193	48.3628	54.7555	48.5295	45.7501	56.9235	51.1422	39.2461	36.959	37.0543	25.0152	20.5681	41.6642	26.7385
109.794	24.8855	5.16981	33.5538	21.9689	57.4016	57.3682	22.6805	39.3573	20.7793	42.1256	49.6969	48.1404	54.3386	47.0564	45.6667	57.2849	51.1561	39.1488	36.9908	37.094	25.0222	20.846	41.9352	26.6829
109.994	24.7929	5.39217	33.4203	22.1468	57.1681	57.6462	22.7361	39.4018	21.124	42.2479	49.4746	47.9181	53.9217	45.5833	45.5833	57.6462	51.17	39.0515	37.0225	37.1337	25.0291	21.124	42.2062	26.6273
110.194	25.4877	6.3094	33.2869	22.3247	56.9347	57.9241	22.7916	39.4462	21.3241	42.1923	49.2522	47.6957	52.8933	44.1658	45.4999	58.0075	51.1839	38.9543	36.9892	37.2227	25.0361	21.4019	42.4772	26.5717
110.394	26.1826	7.22662	33.1535	22.5026	56.7012	58.2021	22.8472	39.4907	21.5242	42.1368	49.0298	47.4733	51.8649	42.7482	45.4165	58.3689	51.1978	38.857	36.9558	37.3116	25.043	21.6799	42.7482	26.5161
110.594	26.1826	8.09752	33.0201	22.6805	56.5159	58.4059	22.9028	39.5352	21.7243	42.0812	48.9326	47.0286	51.1978	42.2201	45.2275	58.2799	51.5647	39.2461	36.9225	37.4005	25.05	21.9578	42.6834	26.4976
110.794	26.1826	8.96842	32.7024	22.8234	56.3306	58.6097	22.9584	39.5796	21.9245	42.0256	48.8353	46.5839	50.5308	41.692	45.0385	58.191	51.9316	39.6352	36.8891	37.4895	25.0569	22.2358	42.6185	26.4791
110.994	26.1826	9.83932	32.3848	22.9664	56.1453	58.8136	22.8194	39.3666	22.1246	41.97	48.738	46.1392	49.9378	41.2844	44.8495	58.102	52.2985	40.0244	36.8558	37.5784	25.0639	22.5137	42.5537	26.4605
111.194	26.8126	11.0993	32.0671	23.1093	56.05	58.6706	22.6805	39.1535	21.9763	41.831	48.6407	45.6945	49.3448	40.8767	44.6605	58.0131	52.6654	40.4135	36.8187	37.5506	25.0708	22.7916	42.4888	26.442
111.394	27.4426	12.3594	31.7495	23.2522	55.9547	58.5277	22.5415	38.9404	21.8281	41.692	47.9736	45.4999	48.7519	40.4691	44.4715	57.9241	53.0323	40.8026	36.7816	37.5228	25.1202	23.0819	42.424	26.4235
111.594	28.0726	13.6194	31.4318	23.3952	55.8594	58.3847	22.4025	38.7273	21.6799	41.5531	47.3066	45.3054	48.2886	40.0244	43.6747	56.7012	53.1249	41.0064	36.7446	37.495	25.1696	23.3722	42.3591	26.405
111.794	27.2388	15.4909	31.1142	23.5381	55.7641	58.2418	22.2636	38.5142	21.5316	41.4141	46.7785	44.7773	47.8254	39.5796	42.8779	55.4782	53.2176	41.2103	36.7075	37.4672	25.2191	23.6625	42.234	26.9886
111.994	26.405	17.3624	30.7965	23.6811	55.6688	58.0989	22.1246	38.3011	21.3834	41.2751	46.2504	44.2492	47.3622	39.1349	42.0812	54.2552	53.3102	41.4141	36.6705	37.4395	25.2685	23.9528	42.109	27.5723
112.194	25.5711	19.2339	30.7632	23.8701	55.5735	57.9559	22.0968	38.2038	21.2351	41.1361	45.7223	43.7211	47.0564	38.9126	42.0441	52.0687	53.3288	41.4141	36.6334	37.4117	25.3179	24.2431	41.9839	28.156
112.394	25.4996	19.8057	30.7298	24.0591	55.4782	57.813	22.069	38.1065	21.3556	41.1176	45.1942	43.193	46.7507	38.6902	42.007	49.8822	53.3473	41.4141	36.8161	37.364	25.3673	24.5335	41.8588	28.7397
112.594	25.4282	20.3775	30.6965	24.2481	55.8117	57.8463	22.0412	38.0092	21.476	41.0991	44.9811	42.8038	46.4449	38.4679	41.97	47.6957	53.3658	41.4141	36.9987	37.3164	25.4167	24.8238	41.8773	29.2308
112.794	25.3567	20.9493	30.6631	24.4371	56.1453	57.8797	22.0134	37.912	21.5965	41.0806	44.768	42.4147	46.1392	38.2455	41.7893	46.6256	53.074	41.692	37.1814	37.2687	25.4661	25.1141	41.8959	29.7218
112.994	25.2852	21.521	30.6298	24.6261	56.4788	57.913	22.245	37.7174	21.7169	41.062	44.5549	42.0256	45.7964	38.0231	41.6087	45.5555	52.7821	41.97	37.364	37.2211	25.5155	25.4044	41.9144	30.2128
113.194	25.2138	22.0928	30.7687	24.8276	56.8124	57.9464	22.4766	37.5228	21.8374	41.0435	44.3418	41.6365	45.4536	37.8008	41.428	44.4854	52.4903	42.2479	37.5467	37.1734	25.9047	25.6267	41.9329	30.7039
113.394	25.1423	22.6646	30.9077	25.0291	57.1459	57.9797	22.7083	37.3283	21.9578	41.025	44.1287	41.2473	45.1108	37.5784	41.2473	43.4153	52.1984	42.5259	37.7293	37.1258	26.2938	25.8491	41.9515	31.1949
113.594	25.0708	23.2364	31.0467	25.2306	57.4683	57.724	22.9399	37.1337	22.2913	40.9027	43.9156	40.8582	44.768	37.3561	40.9694	42.7482	52.0317	42.8594	37.912	37.0781	26.6829	26.0714	41.97	31.686
113.794	25.7101	23.2086	31.1856	25.4321	57.7907	57.4683	23.1715	36.9391	22.6249	40.7804	43.8934	40.7581	44.4252	37.1337	40.6914	42.0812	51.8649	43.193	37.9861	37.5414	27.072	26.2938	41.3252	31.8194
113.994	26.3494	23.1808	31.3246	25.6337	58.1131	57.2126	23.4031	36.7446	22.9584	40.6581	43.8711	40.6581	44.0824	36.9114	40.4135	41.4141	51.6981	43.5265	38.0602	38.0046	27.4612	26.5161	40.6803	31.9528
114.194	25.9186	23.2503	31.4636	25.8352	58.4356	56.9569	23.607	36.6056	23.292	40.5358	43.8489	40.558	43.6191	36.7446	40.1355	40.8721	51.6286	44.0129	38.1343	38.4679	27.8503	26.7385	40.0355	32.0862
114.394	25.4877	23.3197	31.6026	26.0367	58.758	56.7012	23.8108	36.4666	23.6255	40.4135	43.8267	40.458	43.1559	36.5778	39.8576	40.3301	51.5592	44.4993	37.773	39.0515	28.2394	26.9609	39.3906	32.2196
114.594	25.0569	23.3892	31.7415	26.2382	58.858	56.2342	24.0146	36.3277	24.2259	40.647	43.8044	40.3579	42.6927	36.411	39.5796	39.7881	51.4897	44.9857	37.4117	39.6352	28.6174	27.3277	38.7458	32.353
114.794	24.6261	23.4587	32.1214	26.5439	58.9581	55.7673	24.2184	36.1887	24.8262	40.8804	44.1658	40.2189	42.2201	36.5222	39.3017	39.2461	51.4202	45.4721	37.2588	40.3023	28.9954	27.6946	38.3678	32.3086
114.994	24.6076	23.4217	32.5013	26.8497	59.0582	55.3003	24.4223	36.0497	25.4266	41.1139	44.5271	40.0799	41.7476	36.6334	39.1627	38.8431	51.6147	45.7918	37.1059	40.9694	29.3734	28.0615	37.9898	32.2641
115.194	24.589	23.3846	32.8811	27.1554	59.1582	54.8334	24.6261	35.9107	26.027	41.3474	44.8884	39.941	41.7476	36.5111	39.0238	38.4401	51.8093	46.1114	36.953	41.6365	29.7514	28.4284	37.6118	32.2196
115.394	24.5705	23.3475	33.261	27.4612	59.2583	54.3664	25.3349	35.6467	26.6273	41.5809	45.2498	39.802	41.7476	36.3888	38.8848	38.037	52.0039	46.431	36.8002	42.3035	30.1294	28.7953	37.2338	32.1751
115.594	24.552	23.3105	33.6408	27.7669	59.1749	54.0746	26.0436	35.3826	27.3917	41.7893	45.4165	39.6074	41.7476	36.2665	38.7458	37.634	52.1984	46.7507	36.9484	42.6093	30.6853	29.1566	36.8558	32.1307
115.794	24.5335	23.2734	34.0207	28.0726	59.0915	53.7827	26.7524	35.1186	28.156	41.9978	45.5833	39.4129	41.7476	36.1442	38.7875	37.37	52.5459	47.0008	37.0967	42.915	31.2412	29.518	36.55	31.8435
115.994	24.5149	23.2364	34.2431	28.0393	59.0081	53.4909	27.4612	34.8545	28.9204	42.2062	45.7501	39.2183	41.7476	36.0219	38.8292	37.1059	52.8933	47.251	37.2449	43.2207	31.7971	29.8793	36.2443	31.5562
116.194	24.4964	23.1993	34.4654	28.0059	58.9248	53.199	27.5631	34.6322	29.6847	42.4147	45.9168	39.0238	41.6365	35.9663	38.8709	36.8419	53.2407	47.5011	37.3931	43.5265	32.353	30.2406	35.9385	31.269
116.394	24.4779	23.1622	34.6878	27.9726	58.7691	52.9211	27.665	34.4098	29.9293	42.7482	45.65	39.0349	41.5253	35.9107	38.9126	36.5778	53.5882	47.7513	37.5414	43.8322	32.4989	30.3727	35.6328	30.9818
116.594	24.4593	23.1252	34.9101	27.9392	58.6135	52.6432	27.7669	34.1875	30.1739	43.0818	45.3832	39.046	41.4141	35.8552	38.6902	36.3416	53.6855	48.0014	37.6896	44.138	32.6449	30.5047	35.3271	30.6946
116.794	24.6261	23.8293	35.1325	27.9059	58.4578	52.3652	27.8688	33.9651	30.4185	43.4153	45.1163	39.0571	41.3029	35.7996	38.4679	36.1053	53.7827	48.2516	37.8341	44.2714	32.7908	30.6367	35.0213	30.4074
116.994	24.7929	24.5335	35.2784	27.8364	58.3022	52.0873	27.9707	33.7428	30.6631	43.7488	44.8495	39.0682	41.1917	35.744	38.2455	35.8691	53.88	48.5017	37.9787	44.4048	32.9367	30.7687	34.5488	30.0183
117.194	24.9596	25.2376	35.4243	27.7669	58.1465	51.8093	28.0726	33.5204	30.9077	44.0824	44.5827	39.0793	41.3307	35.6328	38.0231	35.6328	53.9773	48.7519	38.1232	44.5382	33.0826	30.9008	34.0763	29.6291
117.394	25.4711	25.2487	35.5703	27.6974	58.2391	51.2627	28.2209	33.2332	31.1023	44.3047	44.4382	39.3795	41.4697	35.5216	38.1065	35.4521	54.2274	48.9048	38.2677	44.6716	33.2286	31.0328	33.6038	29.24
117.594	25.9825	25.2598	35.7162	27.6279	58.3318	50.7161	28.3691	32.946	31.2968	44.5271	44.2936	39.6797	41.6087	35.4104	38.1899	35.2715	54.4776	49.0576	38.4123	44.805	33.3745	31.1648	33.1313	28.8509
117.794	26.4939	25.2709	35.8621	27.5584	58.4244	50.1694	28.5174	32.6588	31.4914	44.7495	44.1491	39.9799	41.7476	35.2993	38.2733	35.0908	54.7278	49.2105	38.5883	44.8328	33.5204	31.2968	32.7514	28.5081
117.994	27.0053	25.2821	36.008	27.489	58.5171	49.6228	28.6656	32.3716	31.686	44.9718	44.0046	40.2801	41.8866	35.1881	38.3567	34.9101	54.9779	49.3634	38.7643	44.8606	33.765	31.2746	32.3716	28.1653
118.194	27.5167	25.2932	36.1539	27.4195	58.6097	49.0762	28.8138	32.0843	31.3941	45.1942	43.86	40.5803	42.0256	35.0769	38.6207	34.4515	55.1586	49.5024	38.9404	44.8884	34.0096	31.2524	31.9917	27.8225
118.394	27.5028	25.3349	36.2999	27.35	58.7024	48.5295	28.9621	31.7971	31.1023	45.4165	43.3597	40.5525	41.881	34.5988	38.8848	33.9929	55.3392	49.6413	39.1164	44.9162	34.2542	31.2301	31.6118	27.4797
118.594	27.489	25.3766	36.0127	27.2295	58.5912	47.8625	28.6563	31.3663	30.8104	45.6389	42.8594	40.5247	41.7365	34.1208	39.1488	33.5343	55.5199	49.7803	39.2924	44.944	34.4988	31.2079	31.232	27.1369
118.794	27.4751	25.4182	35.7254	27.1091	58.8136	47.4919	28.3506	30.9355	30.5186	45.8612	42.2757	40.1355	41.592	33.6427	39.4129	33.0757	55.7006	49.9193	39.4685	44.9718	34.7434	31.1856	30.8521	26.7941
118.994	27.4612	25.4599	35.4382	26.9886	59.0359	47.1213	28.0448	30.5047	29.6569	45.5138	41.692	39.7464	41.4474	33.1646	38.996	32.4642	55.96	49.8452	39.5449	44.951	34.6767	30.9966	30.0553	26.3679
119.194	27.5584	25.7935	35.151	26.8682	59.2583	46.7507	27.7391	30.0739	28.7953	45.1664	41.1084	39.3573	41.3029	32.6866	38.579	31.8527	56.2194	49.771	39.6213	44.9301	34.61	30.8076	29.2585	25.9417
119.394	27.6557	26.127	34.8638	26.7478	59.2583	46.658	27.5723	30.0739	27.9337	44.8189	40.5247	38.9682	40.9833	32.3113	38.3789	31.5859	56.4788	49.6969	39.6978	44.9093	34.5432	30.6186	28.4618	25.5155
119.594	27.753	26.4605	34.5766	26.6273	59.2583	46.5654	26.757	29.9256	27.072	44.4715	39.9132	38.5234	40.6636	31.9361	38.1788	31.3191	57.0069	49.6552	39.7742	44.8884	34.4765	30.4296	28.1004	25.0152
119.794	27.8503	26.7941	34.4284	26.6088	59.2583	46.4727	25.9417	29.7774	26.6384	43.9934	39.3017	38.0787	40.344	31.5609	37.9787	31.0522	57.535	49.6135	39.8506	44.8676	34.4098	30.2406	27.7391	24.5149
119.994	28.2172	27.2054	34.2801	26.5903	59.2583	46.1855	25.1264	29.6291	26.2048	43.5154	39.4907	37.7118	40.0244	31.1856	37.7785	30.7854	58.0631	49.5718	39.9271	44.8467	34.6163	30.4471	27.5723	25.4599
120.193	28.5841	27.6168	34.1319	26.5717	59.2583	45.8983	25.0152	29.3512	25.7712	43.0373	39.6797	37.345	40.1911	30.7298	37.5784	30.5186	58.5912	49.5301	40.0035	44.8259	34.8228	30.6536	27.4056	26.405
120.393	28.951	28.0282	34.3403	26.4883	59.2583	45.6111	24.904	29.0733	25.3376	42.5592	39.8687	36.9781	40.3579	30.274	37.6757	30.0739	58.8831	49.5857	40.0799	44.805	35.0293	30.8601	27.6974	26.9053
120.593	29.3178	28.4395	34.5488	26.405	59.2583	45.3239	24.7929	28.7953	24.904	42.0812	40.0577	36.6112	40.5247	29.8181	37.773	29.6291	59.1749	49.6413	40.2189	44.805	35.2357	31.0665	27.9893	27.4056
120.793	29.6847	28.8509	34.7573	26.3216	59.2583	45.0367	24.6817	28.5174	24.7512	41.9144	40.2467	36.2443	40.6914	29.3623	37.8703	29.1844	59.4667	49.6969	40.3579	44.805	35.4422	31.273	28.2811	27.9059
120.993	30.1628	29.4179	34.9657	26.2382	59.2583	44.7495	24.5705	28.2394	24.5983	41.7476	40.0429	36.2443	40.8582	28.9065	37.9676	28.7397	59.7586	49.7525	40.4969	44.805	35.6487	31.4795	28.5729	28.4062
121.193	30.6409	29.9849	35.1742	26.1548	59.3695	44.5938	24.4732	28.1977	24.4454	41.5809	39.8391	36.2443	40.7748	28.6702	37.8564	28.4154	59.7215	49.9007	40.6358	44.805	35.8552	31.686	28.4618	28.8509
121.393	31.1189	30.5519	35.3826	26.0714	59.4806	44.4382	24.3759	28.156	24.2926	41.4141	39.6352	36.2443	40.6914	28.434	37.7452	28.0912	59.6845	50.049	40.6428	44.7703	35.9802	32.2418	28.3506	29.2956
121.593	31.597	31.1189	35.5911	25.988	59.5918	44.2825	24.2787	28.1143	24.0084	41.4944	39.146	36.3332	40.608	28.1977	37.634	27.7669	59.6474	50.1972	40.6497	44.7356	36.1053	32.7977	28.2394	29.7403
121.793	32.0751	31.686	35.7996	25.9047	59.703	44.1269	24.1814	28.0726	23.7243	41.5747	38.6569	36.4222	40.5247	27.9615	37.5228	27.4426	59.6104	50.3455	40.6567	44.7008	36.2304	33.3536	27.9615	29.8237
121.993	32.2974	32.089	35.7757	25.7697	59.8142	43.9712	24.0841	28.0309	23.4402	41.655	38.1677	36.5111	40.2467	27.6168	37.4117	27.1184	59.5733	50.4937	40.6636	44.6661	36.3555	33.9095	27.6835	29.9071
122.193	32.5198	32.492	35.7519	25.6346	59.703	43.6377	23.9868	27.9893	23.1561	41.7353	37.6785	36.6001	39.9688	27.2722	37.3005	26.7941	59.5362	50.6419	40.6706	44.6313	36.008	34.3542	27.4056	29.9905
122.393	32.7421	32.895	35.7281	25.4996	59.5918	43.3041	23.8895	27.9476	22.8719	41.8156	37.1893	36.689	39.6908	26.9275	37.3144	26.405	59.4621	50.8828	40.6775	44.5966	35.6606	34.799	27.1276	30.0739
122.593	32.9645	33.298	35.7043	25.3646	59.4806	42.9706	23.7923	27.9059	22.5878	41.8959	36.8975	37.0781	39.4129	26.5828	37.3283	26.0158	59.388	51.1237	40.6845	44.5618	35.3132	35.2437	26.8497	30.4908
122.793	33.3425	33.0646	35.6804	25.2296	59.3695	42.6371	23.424	27.9267	22.3037	41.9762	36.6056	37.4672	39.1349	26.2382	37.3422	25.6267	59.3139	51.3646	40.6914	44.5271	34.9657	35.6884	26.5717	30.9077
122.993	33.7205	32.8311	35.6566	25.0946	59.2583	42.3035	23.0557	27.9476	22.0196	42.0565	36.3138	37.8564	39.2016	26.316	37.3561	25.2376	59.11	52.3652	40.9694	44.616	34.7878	35.7551	26.1548	31.1023
[truncated: 286 more rows]

## Sheet: Surface day2 G12a
Surface day2 G12a
[truncated: 904 more rows]

## Sheet: Surface day2 G6
Surface day2 G6
[truncated: 903 more rows]

## Sheet: Surface day2 G12b
Surface day2 G12b
[truncated: 903 more rows]

## Sheet: Cave day3 G12a
Cave day3 G12a
[truncated: 904 more rows]

## Sheet: Cave day3 G6
Cave day3 G6
[truncated: 904 more rows]

[truncated: 7 more sheets: Cave day3 G12b, Cave day4 G12a, Cave day4 G6, Cave day4 G12b, Cave day5 G12a, Cave day5 G6, Cave day5 G12b]
